# Supplementary material for: Putting the microbiota to work: Epigenetic effects of early life antibiotic treatment are associated with immune-related pathways and reduced epithelial necrosis following Salmonella Typhimurium challenge in vitro
Source: PLoS One. 2020 Apr 27;15(4):e0231942. doi: 10.1371/journal.pone.0231942 (PMC7185588; doi:10.1371/journal.pone.0231942)
Supplement: S1 Table — (XLSX) [file pone.0231942.s002.xlsx]

## Sheet: Piglet lact data
Litter_ID	Sex	Tag	Pair	Group	Wt_d0*	Dose_d0**	Wt_20Nov	Dose_d3	Wt_Nov23	Dose_d6	Wt_nov27	Dose_d10	Wt_Nov30	Dose_d13	ADG014	Age (days) at termination
668	f	B176	1	Amox	1.45	0.45	2.05	0.6	2.85	0.9	4.1	1.2	5	1.5	0.253571	26
668	f	Y176	1	PBS	1.3	0.45	2.05	0.6	2.75	0.9	4	1.2	4.85	1.5	0.253571	26
668	m	B178	2	Amox	1.25	0.3	1.65	0.45	2.45	0.75	3.6	1.05	4.3	1.35	0.217857	25
668	m	Y178	2	PBS	1.25	0.3	1.85	0.6	2.5	0.75	3.6	1.05	4.45	1.35	0.228571	25
670	f	B179	3	Amox	1.55	0.45	2.4	0.75	3.25	1.05	4.4	1.35	5.1	1.5	0.253571	27
670	f	Y179	3	PBS	1.5	0.45	2.25	0.75	3.05	0.9	4..35	1.35	5.05	1.5	0.253571	27
670	f	B180	4	Amox	1.8	0.6	2.75	0.9	3.8	1.2	5	1.5	5.6	1.65	0.271429	25
670	f	Y180	4	PBS	1.8	0.6	2.75	0.9	3.9	1.2	5.3	1.65	6.15	1.8	0.310714	25
670	m	B181	5	Amox	1.4	0.45	2.2	0.6	3	0.9	4	1.2	4.75	1.5	0.239286	26
670	m	Y181	5	PBS	1.45	0.45	2.1	0.6	3.05	0.9	4.15	1.2	4.8	1.5	0.239286	26
667	m	B184	6	Amox	1.55	0.45	1.95	0.6	2.65	0.75	3.6	1.05	4.35	1.35	0.215385	28
667	m	Y184	6	PBS	1.7	0.45	2.15	0.6	2.6	0.75	3.5	1.05	4.3	1.35	0.2	28
665	m	B186	7	Amox	1.3	0.45	1.85	0.6	2.4	0.75	3.8	1.2	4.9	1.5	0.276923	26
665	m	Y186	7	PBS	1.3	0.45	1.8	0.6	2.7	0.9	4	1.2	5.1	1.5	0.292308	26
665	m	B187	8	Amox	1.35	0.45	1.6	0.45	2.3	0.75	3.5	1.05	4.35	1.35	0.230769	27
665	m	Y187	8	PBS	1.5	0.45	2	0.6	2.85	0.9	4.05	1.2	5.1	1.5	0.276923	27
664	f	B188	9	Amox	1.65	0.45	2.4	0.75	3.05	0.9	4.3	1.35	5.05	1.5	0.261538	27
664	f	Y188	9	PBS	1.7	0.45	2.25	0.75	2.85	0.9	4.05	1.2	4.9	1.5	0.246154	27
664	m	B190	10	Amox	1.75	0.6	2.2	0.75	2.9	0.9	4.05	1.2	4.95	1.5	0.246154	28
664	m	Y190	10	PBS	1.95	0.6	2.5	0.75	3.35	0.9	4.85	1.5	6	1.8	0.311538	28
* weight in kg/pig
** dose in mL
