# Supplementary material for: Putting the microbiota to work: Epigenetic effects of early life antibiotic treatment are associated with immune-related pathways and reduced epithelial necrosis following Salmonella Typhimurium challenge in vitro
Source: PLoS One. 2020 Apr 27;15(4):e0231942. doi: 10.1371/journal.pone.0231942 (PMC7185588; doi:10.1371/journal.pone.0231942)
Supplement: S2 Table — (XLSX) [file pone.0231942.s003.xlsx]

## Sheet: ipa_Data
Row-names	Salm-Control___log2FoldChange	Salm-Control___padj	Yellow-Blue___log2FoldChange	Yellow-Blue___padj	I-Group_Salm-Atb_Blue___log2FoldChange	I-Group_Salm-Atb_Blue___padj	Salm-Control_for_Blue___log2FoldChange	Salm-Control_for_Blue___padj	Blue-Yellow_for_Salm___log2FoldChange	Blue-Yellow_for_Salm___padj
ENSG00000075234	-0.0516755	0.999989	-0.213533	0.885912	-0.0999925	0.999985	-0.151668	0.999847	0.113541	0.999872
ENSG00000205643	-0.0330997	0.999989	-0.0235441	0.999073	0.0859769	0.999985	0.0528773	0.999847	0.109521	0.999872
ENSG00000186951	0.0302546	0.999989	-0.185923	0.764603	-0.170572	0.999985	-0.140318	0.999847	0.0153505	0.999872
ENSG00000100416	-0.0193948	0.999989	0.0361651	0.999073	0.0299713	0.999985	0.0105766	0.999847	-0.00619382	0.999872
ENSG00000077942	0.0404457	0.999989	0.302163	0.741429	0.119346	0.999985	0.159792	0.999847	-0.182817	0.999872
ENSG00000100376	-0.0535105	0.999989	-0.0186318	0.999073	-0.0590535	0.999985	-0.112564	0.999847	-0.0404218	0.999872
ENSG00000100364	0.0139669	0.999989	0.0977058	0.892452	-0.00664486	0.999985	0.00732207	0.999847	-0.104351	0.999872
ENSG00000093000	0.0167319	0.999989	-0.0614249	0.842164	-0.0628258	0.999985	-0.0460939	0.999847	-0.0014009	0.999872
ENSG00000056487	-0.508175	0.999989	0.832061	0.786021	1.62354	0.999985	1.11536	0.999847	0.791479	0.999872
ENSG00000248405	-0.0265254	0.999989	-0.147105	0.961443	-0.0581906	0.999985	-0.084716	0.999847	0.0889147	0.999872
ENSG00000241484	0.00019375	0.999989	0.132966	0.836202	0.158956	0.999985	0.15915	0.999847	0.0259901	0.999872
ENSG00000188636	-0.253208	0.999989	0.518479	0.483872	0.39943	0.999985	0.146222	0.999847	-0.119048	0.999872
ENSG00000188677	0.0819771	0.999989	-0.0817909	0.996238	0.021396	0.999985	0.103373	0.999847	0.103187	0.999872
ENSG00000138964	-0.0342268	0.999989	0.0395179	0.999073	0.0334521	0.999985	-0.000774696	0.999847	-0.00606578	0.999872
ENSG00000130540	-0.0447099	0.999989	1.0235	0.917397	0.213573	0.999985	0.168863	0.999847	-0.80993	0.999872
ENSG00000186976	-0.0388497	0.999989	0.154305	0.950525	0.141551	0.999985	0.102701	0.999847	-0.0127544	0.999872
ENSG00000159307	-0.0218073	0.999989	0.04229	0.999073	-0.0352776	0.999985	-0.0570849	0.999847	-0.0775675	0.999872
ENSG00000100294	-0.0302456	0.999989	-0.0803323	0.985796	-0.123526	0.999985	-0.153772	0.999847	-0.043194	0.999872
ENSG00000100300	-0.00676977	0.999989	0.0385314	0.999073	-0.0152299	0.999985	-0.0219997	0.999847	-0.0537613	0.999872
ENSG00000100304	0.0793418	0.999989	0.34681	0.565355	0.0673282	0.999985	0.14667	0.999847	-0.279482	0.999872
ENSG00000100271	0.000938341	0.999989	0.0149755	0.999073	-0.0499385	0.999985	-0.0490002	0.999847	-0.064914	0.999872
ENSG00000100266	-0.0196236	0.999989	-0.0496409	0.961443	-0.000403063	0.999985	-0.0200267	0.999847	0.0492379	0.999872
ENSG00000242247	-0.02889	0.999989	-0.063714	0.964625	0.00676815	0.999985	-0.0221218	0.999847	0.0704822	0.999872
ENSG00000100243	-0.0180179	0.999989	-0.0243619	0.969445	-0.00330184	0.999985	-0.0213197	0.999847	0.0210601	0.999872
ENSG00000100227	-0.201614	0.999989	0.090058	0.999073	0.209768	0.999985	0.00815385	0.999847	0.11971	0.999872
ENSG00000100167	-0.0515624	0.999989	0.140146	0.987507	0.0268988	0.999985	-0.0246637	0.999847	-0.113247	0.999872
ENSG00000184983	0.000344856	0.999989	-0.043803	0.999073	0.0206955	0.999985	0.0210404	0.999847	0.0644985	0.999872
ENSG00000100197	0.00795132	0.999989	-0.235135	0.493613	-0.13651	0.999985	-0.128558	0.999847	0.0986256	0.999872
ENSG00000205702	-0.0387471	0.999989	0.0698554	0.885403	0.0585838	0.999985	0.0198367	0.999847	-0.0112716	0.999872
ENSG00000198951	-0.0613001	0.999989	0.00137944	0.99919	-0.0278529	0.999985	-0.0891531	0.999847	-0.0292324	0.999872
ENSG00000100138	-0.109552	0.999989	-0.129178	0.944152	-0.00923353	0.999985	-0.118786	0.999847	0.119945	0.999872
ENSG00000196419	-0.0854248	0.999989	-0.455525	0.621053	-0.224608	0.999985	-0.310033	0.999847	0.230917	0.999872
ENSG00000100417	0.0696819	0.999989	0.11448	0.86877	0.047555	0.999985	0.117237	0.999847	-0.0669254	0.999872
ENSG00000172346	-0.0235588	0.999989	-0.0950314	0.881369	-0.0704203	0.999985	-0.0939791	0.999847	0.0246111	0.999872
ENSG00000100413	0.00194528	0.999989	-0.0146685	0.999073	-0.0181395	0.999985	-0.0161943	0.999847	-0.00347107	0.999872
ENSG00000100412	-0.0652452	0.999989	0.109459	0.999073	0.326114	0.999985	0.260869	0.999847	0.216654	0.999872
ENSG00000100395	0.000809799	0.999989	-0.0689892	0.994405	0.0130639	0.999985	0.0138737	0.999847	0.0820531	0.999872
ENSG00000100399	-0.026144	0.999989	0.0381988	0.983084	0.00801014	0.999985	-0.0181338	0.999847	-0.0301887	0.999872
ENSG00000100393	-0.0474626	0.999989	-0.0542006	0.960675	-0.027086	0.999985	-0.0745486	0.999847	0.0271146	0.999872
ENSG00000100372	-0.275955	0.999989	0.370053	0.988594	0.843736	0.999985	0.567781	0.999847	0.473683	0.999872
ENSG00000128285	1.92609	0.999989	-1.00183	0.988525	-0.919316	0.999985	1.00677	0.999847	0.0825188	0.999872
ENSG00000196588	-0.0118579	0.999989	-0.0737721	0.870019	0.137793	0.999985	0.125935	0.999847	0.211565	0.767127
ENSG00000100359	0.00481937	0.999989	-0.0839811	0.917397	-0.0646753	0.999985	-0.0598559	0.999847	0.0193058	0.999872
ENSG00000239900	-0.00509808	0.999989	-0.126762	0.924998	-0.0456639	0.999985	-0.050762	0.999847	0.0810979	0.999872
ENSG00000100354	0.039812	0.999989	-0.0229907	0.999073	-0.108315	0.999985	-0.0685031	0.999847	-0.0853244	0.999872
ENSG00000133477	0.0190436	0.999989	-0.10672	0.906211	-0.093664	0.999985	-0.0746205	0.999847	0.0130563	0.999872
ENSG00000100351	-0.00306074	0.999989	-0.0431953	0.999073	-0.0687927	0.999985	-0.0718534	0.999847	-0.0255974	0.999872
ENSG00000176177	0.484079	0.999989	-0.414811	0.999073	-0.235035	0.999985	0.249045	0.999847	0.179776	0.999872
ENSG00000100346	-0.0236043	0.999989	0.0239044	0.999073	0.342138	0.999985	0.318534	0.999847	0.318234	0.999872
ENSG00000187051	0.00937157	0.999989	-0.0966423	0.917397	-0.0532264	0.999985	-0.0438548	0.999847	0.0434159	0.999872
ENSG00000128272	-0.0579241	0.999989	0.0199305	0.999073	0.031779	0.999985	-0.0261451	0.999847	0.0118485	0.999872
ENSG00000100324	-0.0567379	0.999989	-0.00276138	0.999142	0.0721394	0.999985	0.0154015	0.999847	0.0749008	0.999872
ENSG00000100307	-0.0393487	0.999989	0.11251	0.972186	0.0981054	0.999985	0.0587567	0.999847	-0.014405	0.999872
ENSG00000100298	-0.0566625	0.999989	-0.110809	0.961443	-0.0187141	0.999985	-0.0753766	0.999847	0.0920946	0.999872
ENSG00000221890	-0.041674	0.999989	-0.0824799	0.983084	0.161936	0.999985	0.120262	0.999847	0.244415	0.999872
ENSG00000100246	-0.06868	0.999989	0.532084	0.750236	0.230977	0.999985	0.162297	0.999847	-0.301107	0.999872
ENSG00000100242	-0.057737	0.999989	-0.112833	0.81334	-0.000151082	0.999985	-0.0578881	0.999847	0.112682	0.999872
ENSG00000100226	-0.0408148	0.999989	-0.0465305	0.961443	0.0351013	0.999985	-0.00571353	0.999847	0.0816317	0.999872
ENSG00000100216	-0.0301394	0.999989	-0.184812	0.680716	-0.0929303	0.999985	-0.12307	0.999847	0.091882	0.999872
ENSG00000100201	-0.0312477	0.999989	-0.0246432	0.999073	-0.00265631	0.999985	-0.033904	0.999847	0.0219869	0.999872
ENSG00000100196	-0.011119	0.999989	0.0348841	0.967365	-0.00496762	0.999985	-0.0160866	0.999847	-0.0398517	0.999872
ENSG00000283900	0.0227929	0.999989	-0.0509056	0.992402	-0.032351	0.999985	-0.00955807	0.999847	0.0185546	0.999872
ENSG00000213923	-0.0336704	0.999989	0.0401258	0.994947	0.0587696	0.999985	0.0250992	0.999847	0.0186438	0.999872
ENSG00000198792	0.0161294	0.999989	-0.00486552	0.99919	0.0304642	0.999985	0.0465936	0.999847	0.0353298	0.999872
ENSG00000184381	0.0419337	0.999989	-0.0192057	0.999073	-0.00374859	0.999985	0.0381851	0.999847	0.0154571	0.999872
ENSG00000128298	-0.043803	0.999989	-0.276291	0.671989	-0.149404	0.999985	-0.193207	0.999847	0.126887	0.999872
ENSG00000100156	-0.109033	0.999989	0.0269251	0.999073	0.235512	0.999985	0.126479	0.999847	0.208587	0.999872
ENSG00000100151	-0.0232083	0.999989	-0.0382503	0.995718	-0.0127075	0.999985	-0.0359158	0.999847	0.0255428	0.999872
ENSG00000100142	-0.0187937	0.999989	0.0140313	0.999073	0.0255838	0.999985	0.00679006	0.999847	0.0115526	0.999872
ENSG00000128346	0.365694	0.999989	-0.262403	0.973431	-0.447103	0.999985	-0.0814091	0.999847	-0.1847	0.999872
ENSG00000100139	-0.152011	0.999989	0.141606	0.805398	0.232295	0.999985	0.0802837	0.999847	0.0906897	0.999872
ENSG00000100129	-0.0335147	0.999989	0.101477	0.899781	0.0398333	0.999985	0.00631863	0.999847	-0.0616438	0.999872
ENSG00000100124	-0.0351597	0.999989	0.0837947	0.899781	0.015441	0.999985	-0.0197186	0.999847	-0.0683537	0.999872
ENSG00000128310	-0.262271	0.999989	-0.00228797	0.999826	0.760492	0.999985	0.498221	0.999847	0.76278	0.999872
ENSG00000100055	0.0314567	0.999989	-0.13514	0.887608	-0.0500108	0.999985	-0.0185541	0.999847	0.0851287	0.999872
ENSG00000166897	0.165704	0.999989	-1.1729	0.623961	-0.2552	0.999985	-0.0894956	0.999847	0.917699	0.999872
ENSG00000185264	0.940726	0.999989	-0.158207	0.999073	-0.551673	0.999985	0.389054	0.999847	-0.393466	0.999872
ENSG00000128311	-0.071254	0.999989	-0.0444114	0.999073	-0.0910275	0.999985	-0.162281	0.999847	-0.0466161	0.999872
ENSG00000100379	-0.0641019	0.999989	0.212417	0.804036	0.00200545	0.999985	-0.0620965	0.999847	-0.210411	0.999872
ENSG00000100368	0.103721	0.999989	0.204273	0.89147	0.0576352	0.999985	0.161356	0.999847	-0.146637	0.999872
ENSG00000100365	0.0551667	0.999989	0.0954676	0.992402	0.0712375	0.999985	0.126404	0.999847	-0.0242302	0.999872
ENSG00000100360	-0.073997	0.999989	0.0627105	0.988525	0.0917119	0.999985	0.0177149	0.999847	0.0290014	0.999872
ENSG00000100353	-0.0441903	0.999989	-0.0533485	0.964051	0.0420382	0.999985	-0.00215207	0.999847	0.0953868	0.999872
ENSG00000100350	0.0499839	0.999989	0.217137	0.843754	0.0462402	0.999985	0.0962241	0.999847	-0.170896	0.999872
ENSG00000100348	-0.0383489	0.999989	-0.0812911	0.945107	-0.00224232	0.999985	-0.0405913	0.999847	0.0790488	0.999872
ENSG00000100345	0.0216611	0.999989	0.0102597	0.999073	0.00701748	0.999985	0.0286785	0.999847	-0.00324226	0.999872
ENSG00000133392	-0.527158	0.999989	1.62005	0.485451	0.697301	0.999985	0.170142	0.999847	-0.922754	0.999872
ENSG00000128284	-0.0673238	0.999989	-0.181875	0.98726	-0.280667	0.999985	-0.347991	0.999847	-0.0987915	0.999872
ENSG00000100336	-0.464209	0.999989	0.00368824	0.999826	0.710523	0.999985	0.246314	0.999847	0.706835	0.999872
ENSG00000128335	-0.0834892	0.999989	0.169185	0.728481	0.120013	0.999985	0.0365236	0.999847	-0.0491724	0.999872
ENSG00000100342	0.0338144	0.999989	-0.157892	0.533103	-0.151085	0.999985	-0.11727	0.999847	0.00680778	0.999872
ENSG00000221963	-0.414495	0.999989	0.337467	0.960675	0.182407	0.999985	-0.232088	0.999847	-0.155059	0.999872
ENSG00000100320	0.0306882	0.999989	-0.0700401	0.957743	-0.0682024	0.999985	-0.0375143	0.999847	0.00183768	0.999872
ENSG00000100225	-0.0959542	0.999989	-0.1176	0.99919	-0.711156	0.999985	-0.80711	0.999847	-0.593556	0.999872
ENSG00000184459	-0.0443141	0.999989	-0.0776745	0.917397	-0.0184344	0.999985	-0.0627486	0.999847	0.0592401	0.999872
ENSG00000100220	-0.00176837	0.999989	0.157243	0.824607	0.0622061	0.999985	0.0604377	0.999847	-0.0950367	0.999872
ENSG00000187855	-0.110723	0.999989	-0.0884961	0.999073	0.286425	0.999985	0.175702	0.999847	0.374921	0.999872
ENSG00000110851	0.109961	0.999989	-0.0164345	0.999073	-0.0837949	0.999985	0.0261664	0.999847	-0.0673604	0.999872
ENSG00000136045	-0.00890622	0.999989	0.0938759	0.917397	0.00469977	0.999985	-0.00420645	0.999847	-0.0891761	0.999872
ENSG00000151136	0.0315562	0.999989	-0.0291676	0.999073	-0.0645351	0.999985	-0.0329789	0.999847	-0.0353675	0.999872
ENSG00000008405	0.00584645	0.999989	0.129224	0.898294	0.0962412	0.999985	0.102088	0.999847	-0.0329827	0.999872
ENSG00000111785	-0.0557146	0.999989	-0.109934	0.842164	-0.0368734	0.999985	-0.092588	0.999847	0.0730608	0.999872
ENSG00000013503	0.0110203	0.999989	0.00276627	0.99919	0.00888059	0.999985	0.0199009	0.999847	0.00611433	0.999872
ENSG00000136026	0.022516	0.999989	-0.22107	0.94934	-0.11748	0.999985	-0.0949635	0.999847	0.10359	0.999872
ENSG00000174233	0.0248992	0.999989	-0.128193	0.89559	-0.0289584	0.999985	-0.00405924	0.999847	0.0992345	0.999872
ENSG00000174243	-0.425062	0.999989	0.569622	0.662459	0.851107	0.999985	0.426045	0.999847	0.281485	0.999872
ENSG00000139537	0.540275	0.999989	-0.788103	0.942238	-0.789715	0.999985	-0.24944	0.999847	-0.00161242	0.999872
ENSG00000134285	0.0399763	0.999989	-0.108182	0.766586	-0.0873607	0.999985	-0.0473845	0.999847	0.0208208	0.999872
ENSG00000169884	0.010358	0.999989	0.310822	0.845261	0.0184938	0.999985	0.0288518	0.999847	-0.292329	0.999872
ENSG00000181418	0.0223381	0.999989	0.199994	0.970279	0.161365	0.999985	0.183703	0.999847	-0.0386294	0.999872
ENSG00000181929	-0.078683	0.999989	-0.139799	0.780223	-0.0456244	0.999985	-0.124307	0.999847	0.0941745	0.999872
ENSG00000167550	0.026206	0.999989	-0.04746	0.999073	0.0211856	0.999985	0.0473916	0.999847	0.0686456	0.999872
ENSG00000139549	-0.000974881	0.999989	-0.0427713	0.999073	0.0520857	0.999985	0.0511108	0.999847	0.094857	0.999872
ENSG00000139636	-0.00309251	0.999989	0.0071097	0.99919	-0.134222	0.999985	-0.137314	0.999847	-0.141332	0.999872
ENSG00000167552	-0.0741632	0.999989	0.251542	0.819488	0.244405	0.999985	0.170242	0.999847	-0.00713678	0.999872
ENSG00000167548	-0.572073	0.999989	1.82338	0.483872	0.183784	0.999985	-0.388289	0.999847	-1.6396	0.999872
ENSG00000243910	0.00917956	0.999989	-0.339298	0.599872	-0.074154	0.999985	-0.0649744	0.999847	0.265144	0.999872
ENSG00000135406	0.000659596	0.999989	-0.0691876	0.899781	-0.0545279	0.999985	-0.0538683	0.999847	0.0146596	0.999872
ENSG00000186897	0.0358185	0.999989	-0.0784645	0.960675	-0.099323	0.999985	-0.0635045	0.999847	-0.0208585	0.999872
ENSG00000178401	0.282081	0.999989	-0.644871	0.748114	-0.786372	0.999985	-0.504291	0.999847	-0.141502	0.999872
ENSG00000123352	-0.0505283	0.999989	0.174454	0.85944	0.269192	0.999985	0.218663	0.999847	0.0947375	0.999872
ENSG00000187778	-0.430831	0.999989	0.274734	0.941902	0.540509	0.999985	0.109678	0.999847	0.265776	0.999872
ENSG00000135519	-0.0472384	0.999989	-0.101963	0.987238	0.1182	0.999985	0.0709617	0.999847	0.220164	0.999872
ENSG00000110844	-0.0227691	0.999989	-0.1038	0.999073	-0.00940936	0.999985	-0.0321785	0.999847	0.094391	0.999872
ENSG00000135436	-0.047842	0.999989	0.0921723	0.986214	0.241942	0.999985	0.1941	0.999847	0.14977	0.999872
ENSG00000135472	-0.101765	0.999989	-0.373132	0.988995	-0.492797	0.999985	-0.594562	0.999847	-0.119665	0.999872
ENSG00000167566	0.468519	0.999989	0.201441	0.994947	-0.163334	0.999985	0.305185	0.999847	-0.364775	0.999872
ENSG00000161798	-0.0141704	0.999989	-0.027893	0.999073	-0.0599421	0.999985	-0.0741125	0.999847	-0.0320491	0.999872
ENSG00000086159	0.0314474	0.999989	-0.0150413	0.999073	0.0997836	0.999985	0.131231	0.999847	0.114825	0.999872
ENSG00000167588	-0.0756481	0.999989	0.253287	0.988594	0.145077	0.999985	0.0694286	0.999847	-0.10821	0.999872
ENSG00000066117	0.0158727	0.999989	0.104838	0.955671	0.0566136	0.999985	0.0724863	0.999847	-0.0482243	0.999872
ENSG00000110881	0.415758	0.999989	0.205883	0.987238	-0.0777864	0.999985	0.337972	0.999847	-0.283669	0.999872
ENSG00000161800	-0.0276458	0.999989	0.0459506	0.999073	0.115918	0.999985	0.088272	0.999847	0.0699672	0.999872
ENSG00000110934	-0.30374	0.999989	0.181005	0.988525	0.246887	0.999985	-0.0568528	0.999847	0.0658821	0.999872
ENSG00000196876	0.141634	0.999989	0.149992	0.999073	0.45587	0.999985	0.597504	0.999847	0.305878	0.999872
ENSG00000167612	0.0539001	0.999989	0.0485444	0.999073	0.0715747	0.999985	0.125475	0.999847	0.0230303	0.999872
ENSG00000139567	-0.0125798	0.999989	-0.183933	0.493613	-0.0902893	0.999985	-0.102869	0.999847	0.093644	0.999872
ENSG00000135503	0.0222239	0.999989	-0.0941036	0.980409	0.121889	0.999985	0.144113	0.999847	0.215993	0.999872
ENSG00000161835	-0.973026	0.999989	0.986875	0.999073	0.989248	0.999985	0.0162217	0.999847	0.00237288	0.999872
ENSG00000170454	-0.21675	0.999989	0.234747	0.988594	0.175855	0.999985	-0.0408956	0.999847	-0.0588917	0.999872
ENSG00000135443	0.0462164	0.999989	-2.09896	0.726755	-0.281085	0.999985	-0.234869	0.999847	1.81787	0.999872
ENSG00000139648	0.396056	0.999989	-1.1815	0.999073	-1.17908	0.999985	-0.783022	0.999847	0.00242275	0.999872
ENSG00000186081	-1.35747	0.999989	-0.355045	0.999073	-0.352648	0.999985	-1.71012	0.999847	0.00239739	0.999872
ENSG00000167768	0.107566	0.999989	0.194819	0.99919	0.485749	0.999985	0.593315	0.999847	0.29093	0.999872
ENSG00000170421	-0.0347877	0.999989	0.0154238	0.999073	-0.102558	0.999985	-0.137345	0.999847	-0.117982	0.999872
ENSG00000111057	-0.0376522	0.999989	-0.119948	0.975226	-0.0280789	0.999985	-0.0657311	0.999847	0.0918692	0.999872
ENSG00000139626	0.0766194	0.999989	-0.104068	0.988525	0.02956	0.999985	0.106179	0.999847	0.133628	0.999872
ENSG00000172819	-0.0302294	0.999989	0.0741382	0.98819	0.0840031	0.999985	0.0537738	0.999847	0.00986492	0.999872
ENSG00000139631	0.0528791	0.999989	-0.13327	0.89559	-0.0991483	0.999985	-0.0462693	0.999847	0.0341215	0.999872
ENSG00000167780	-0.0265176	0.999989	-0.431716	0.482074	-0.136279	0.999985	-0.162796	0.999847	0.295438	0.999872
ENSG00000167779	-0.235839	0.999989	0.437142	0.662459	0.476991	0.999985	0.241151	0.999847	0.0398484	0.999872
ENSG00000167778	-0.00698026	0.999989	-0.000986627	0.99919	-0.0108489	0.999985	-0.0178291	0.999847	-0.00986225	0.999872
ENSG00000111077	0.0402796	0.999989	0.158817	0.891675	0.206783	0.999985	0.247063	0.999847	0.0479664	0.999872
ENSG00000182544	-0.0587105	0.999989	-0.0893635	0.863292	-0.0165264	0.999985	-0.0752369	0.999847	0.0728371	0.999872
ENSG00000135476	0.0248351	0.999989	0.0566518	0.999073	0.174435	0.999985	0.19927	0.999847	0.117783	0.999872
ENSG00000139637	-0.0494841	0.999989	-0.0404147	0.996238	0.00688516	0.999985	-0.042599	0.999847	0.0472998	0.999872
ENSG00000094914	0.0213049	0.999989	-0.0297433	0.999073	0.0356964	0.999985	0.0570013	0.999847	0.0654397	0.999872
ENSG00000135409	0.22478	0.999989	-0.0481413	0.999073	-0.171663	0.999985	0.0531177	0.999847	-0.123521	0.999872
ENSG00000185591	0.00940364	0.999989	-0.0507107	0.955671	0.00180568	0.999985	0.0112093	0.999847	0.0525164	0.999872
ENSG00000205352	-0.0460283	0.999989	-0.0533216	0.999073	-0.131519	0.999985	-0.177548	0.999847	-0.0781976	0.999872
ENSG00000197111	-0.0201742	0.999989	0.0971213	0.955188	0.0914718	0.999985	0.0712976	0.999847	-0.00564952	0.999872
ENSG00000139625	0.0744424	0.999989	0.057053	0.999073	0.0764245	0.999985	0.150867	0.999847	0.0193715	0.999872
ENSG00000139546	-0.00193759	0.999989	0.0580137	0.941902	0.0665174	0.999985	0.0645798	0.999847	0.0085037	0.999872
ENSG00000139574	0.404856	0.999989	-0.187428	0.996238	-0.391032	0.999985	0.0138242	0.999847	-0.203604	0.999872
ENSG00000267281	-0.00680734	0.999989	-0.10225	0.983207	0.0794594	0.999985	0.0726521	0.999847	0.18171	0.999872
ENSG00000170653	0.0123267	0.999989	0.0547293	0.999073	-0.00177245	0.999985	0.0105542	0.999847	-0.0565018	0.999872
ENSG00000135486	0.568318	0.999989	-0.706542	0.815191	-0.233558	0.999985	0.33476	0.999847	0.472983	0.999872
ENSG00000123405	0.0105607	0.999989	-0.0819914	0.848966	-0.0842951	0.999985	-0.0737343	0.999847	-0.00230369	0.999872
ENSG00000111481	0.1336	0.999989	-0.680827	0.710492	-0.139389	0.999985	-0.00578861	0.999847	0.541438	0.999872
ENSG00000139572	-0.233103	0.999989	0.24493	0.899781	0.592813	0.999985	0.35971	0.999847	0.347883	0.999872
ENSG00000161642	-0.21676	0.999989	0.52369	0.674795	0.45889	0.999985	0.24213	0.999847	-0.0648	0.999872
ENSG00000161638	0.0499137	0.999989	-0.0209876	0.999073	0.045543	0.999985	0.0954567	0.999847	0.0665306	0.999872
ENSG00000123338	0.0740285	0.999989	0.0582555	0.999073	0.103437	0.999985	0.177466	0.999847	0.0451818	0.999872
ENSG00000123360	0.0268897	0.999989	0.17847	0.997198	0.211845	0.999985	0.238734	0.999847	0.0333743	0.999872
ENSG00000135447	-0.00540559	0.999989	0.0445537	0.999073	0.157742	0.999985	0.152337	0.999847	0.113188	0.999872
ENSG00000135426	-0.0928003	0.999989	0.0338987	0.999073	0.0484264	0.999985	-0.0443739	0.999847	0.0145276	0.999872
ENSG00000135441	-0.0158406	0.999989	-0.0762099	0.955671	-0.0701137	0.999985	-0.0859543	0.999847	0.00609625	0.999872
ENSG00000135404	-0.041678	0.999989	-0.328999	0.983207	-0.0673532	0.999985	-0.109031	0.999847	0.261646	0.999872
ENSG00000135437	-0.218181	0.999989	0.486378	0.498526	0.425538	0.999985	0.207357	0.999847	-0.0608403	0.999872
ENSG00000135414	-0.00952585	0.999989	-0.0598167	0.962067	-0.0382807	0.999985	-0.0478066	0.999847	0.0215359	0.999872
ENSG00000205323	-0.0141451	0.999989	-0.0809414	0.929094	-0.0712871	0.999985	-0.0854321	0.999847	0.0096543	0.999872
ENSG00000123353	0.0117674	0.999989	-0.0539541	0.98819	-0.0513852	0.999985	-0.0396178	0.999847	0.00256888	0.999872
ENSG00000135392	0.0574547	0.999989	0.131018	0.892452	0.101662	0.999985	0.159116	0.999847	-0.0293562	0.999872
ENSG00000257390	0.0657711	0.999989	0.255784	0.839549	0.0682046	0.999985	0.133976	0.999847	-0.187579	0.999872
ENSG00000123342	0.00110552	0.999989	0.138732	0.939388	0.119433	0.999985	0.120539	0.999847	-0.0192989	0.999872
ENSG00000065357	-0.0109772	0.999989	0.568291	0.621053	0.0736404	0.999985	0.0626632	0.999847	-0.49465	0.999872
ENSG00000185664	-0.0168643	0.999989	-0.00215338	0.99919	0.0695278	0.999985	0.0526635	0.999847	0.0716811	0.999872
ENSG00000123374	-0.0361093	0.999989	0.0305816	0.999073	0.00884635	0.999985	-0.0272629	0.999847	-0.0217352	0.999872
ENSG00000139531	-0.0323314	0.999989	0.0580651	0.98819	0.12075	0.999985	0.0884188	0.999847	0.0626851	0.999872
ENSG00000139641	0.0184271	0.999989	0.0311742	0.999073	0.0453285	0.999985	0.0637556	0.999847	0.0141543	0.999872
ENSG00000139613	-0.0185284	0.999989	0.0689471	0.934087	0.0829156	0.999985	0.0643872	0.999847	0.0139685	0.999872
ENSG00000181852	-0.00524261	0.999989	-0.0293815	0.972016	0.0220447	0.999985	0.0168021	0.999847	0.0514262	0.999872
ENSG00000139579	-0.0405014	0.999989	0.0079499	0.999073	0.0138493	0.999985	-0.0266521	0.999847	0.00589938	0.999872
ENSG00000139540	-0.028905	0.999989	-0.0121934	0.999073	-0.00706345	0.999985	-0.0359684	0.999847	0.00512998	0.999872
ENSG00000139645	-0.0531188	0.999989	-0.263018	0.881631	-0.226129	0.999985	-0.279248	0.999847	0.0368886	0.999872
ENSG00000135473	-0.0361479	0.999989	0.00284912	0.99919	0.0767537	0.999985	0.0406058	0.999847	0.0739046	0.999872
ENSG00000257727	0.0246468	0.999989	-0.0720712	0.961443	-0.0499208	0.999985	-0.025274	0.999847	0.0221505	0.999872
ENSG00000144785	-0.0221045	0.999989	0.0120085	0.999073	-0.0310092	0.999985	-0.0531137	0.999847	-0.0430177	0.999872
ENSG00000170581	-0.0354696	0.999989	-0.336842	0.847506	-0.226905	0.999985	-0.262374	0.999847	0.109937	0.999872
ENSG00000175336	0.0522698	0.999989	0.156388	0.944705	0.144312	0.999985	0.196582	0.999847	-0.012076	0.999872
ENSG00000111602	-0.0067719	0.999989	0.0579867	0.999073	0.0998784	0.999985	0.0931065	0.999847	0.0418917	0.999872
ENSG00000135423	-0.199525	0.999989	0.19512	0.939388	0.00382032	0.999985	-0.195704	0.999847	-0.1913	0.999872
ENSG00000076067	-0.102164	0.999989	0.0669659	0.996238	0.157889	0.999985	0.0557251	0.999847	0.0909233	0.999872
ENSG00000076108	0.00285085	0.999989	-0.115143	0.947098	-0.0475862	0.999985	-0.0447353	0.999847	0.0675565	0.999872
ENSG00000110955	-0.0030994	0.999989	-0.000111069	0.999864	-0.0872598	0.999985	-0.0903592	0.999847	-0.0871488	0.999872
ENSG00000110958	0.00546825	0.999989	0.0535489	0.994866	0.0192784	0.999985	0.0247466	0.999847	-0.0342705	0.999872
ENSG00000166886	-0.0288387	0.999989	0.0142648	0.999073	0.106186	0.999985	0.0773474	0.999847	0.0919213	0.999872
ENSG00000166866	0.085697	0.999989	-0.0784755	0.985069	-0.195097	0.999985	-0.1094	0.999847	-0.116621	0.999872
ENSG00000170426	2.03895	0.999989	-0.670795	0.999073	-1.74553	0.999985	0.293424	0.999847	-1.07473	0.999872
ENSG00000166863	0.0170655	0.999989	0.0882993	0.999073	0.258304	0.999985	0.275369	0.999847	0.170005	0.999872
ENSG00000139547	0.557527	0.999989	-0.217066	0.999073	-0.960827	0.999985	-0.4033	0.999847	-0.743761	0.999872
ENSG00000123384	0.0799421	0.999989	0.173717	0.942197	0.102311	0.999985	0.182253	0.999847	-0.0714056	0.999872
ENSG00000166987	0.101657	0.999989	-0.162724	0.972186	0.0190356	0.999985	0.120693	0.999847	0.181759	0.999872
ENSG00000135454	0.0471732	0.999989	-0.0680455	0.999073	0.0330927	0.999985	0.0802659	0.999847	0.101138	0.999872
ENSG00000240771	-0.352356	0.999989	0.644871	0.483872	0.607837	0.999985	0.255481	0.999847	-0.0370332	0.999872
ENSG00000166908	-0.0920098	0.999989	-0.0488815	0.996713	0.0147524	0.999985	-0.0772574	0.999847	0.0636339	0.999872
ENSG00000123329	0.0156875	0.999989	0.0349648	0.999073	0.158012	0.999985	0.173699	0.999847	0.123047	0.999872
ENSG00000155980	-0.0295007	0.999989	0.0841377	0.917397	0.0735911	0.999985	0.0440904	0.999847	-0.0105466	0.999872
ENSG00000111087	0.225957	0.999989	0.0128265	0.999073	-0.00537331	0.999985	0.220584	0.999847	-0.0181999	0.999872
ENSG00000175203	-0.0273595	0.999989	0.0052427	0.999073	-0.0118185	0.999985	-0.039178	0.999847	-0.0170612	0.999872
ENSG00000178498	0.0143751	0.999989	0.0883359	0.983207	0.217293	0.999985	0.231668	0.999847	0.128957	0.999872
ENSG00000166896	-0.00640518	0.999989	0.0638392	0.988653	0.0329607	0.999985	0.0265555	0.999847	-0.0308785	0.999872
ENSG00000139263	0.000656349	0.999989	0.0518598	0.987238	0.0249204	0.999985	0.0255767	0.999847	-0.0269394	0.999872
ENSG00000118596	0.000634967	0.999989	0.0475581	0.999073	0.0787186	0.999985	0.0793536	0.999847	0.0311606	0.999872
ENSG00000135655	0.0018814	0.999989	-0.0750207	0.973431	-0.137824	0.999985	-0.135943	0.999847	-0.0628037	0.999872
ENSG00000061987	0.000607868	0.999989	-0.040226	0.941902	-0.0529642	0.999985	-0.0523563	0.999847	-0.0127382	0.999872
ENSG00000118600	-0.0518953	0.999989	-0.00735021	0.999073	0.0104179	0.999985	-0.0414773	0.999847	0.0177681	0.999872
ENSG00000185306	0.242513	0.999989	0.280835	0.983084	-0.317761	0.999985	-0.0752479	0.999847	-0.598596	0.999872
ENSG00000184575	0.00592024	0.999989	0.15932	0.578123	0.011302	0.999985	0.0172222	0.999847	-0.148018	0.999872
ENSG00000174106	-0.00998536	0.999989	-0.014333	0.999073	-0.0155167	0.999985	-0.025502	0.999847	-0.00118369	0.999872
ENSG00000228144	0.0251066	0.999989	-0.128631	0.755865	-0.138828	0.999985	-0.113721	0.999847	-0.0101975	0.999872
ENSG00000155957	-0.0232783	0.999989	-0.0553267	0.999073	-0.00260812	0.999985	-0.0258864	0.999847	0.0527186	0.999872
ENSG00000090376	-0.0100566	0.999989	0.0363543	0.996238	0.0600221	0.999985	0.0499655	0.999847	0.0236679	0.999872
ENSG00000127311	-0.569564	0.999989	1.2338	0.493613	1.11184	0.999985	0.542279	0.999847	-0.12196	0.999872
ENSG00000155974	0.390279	0.999989	-0.0943103	0.999073	-0.847038	0.999985	-0.456759	0.999847	-0.752728	0.999872
ENSG00000127318	-0.0121728	0.999989	0.0565092	0.988995	0.0606915	0.999985	0.0485186	0.999847	0.00418221	0.999872
ENSG00000111554	-0.832192	0.999989	0.125634	0.999073	0.403592	0.999985	-0.4286	0.999847	0.277958	0.999872
ENSG00000111581	0.00782171	0.999989	-0.018388	0.999073	0.00859648	0.999985	0.0164182	0.999847	0.0269845	0.999872
ENSG00000175782	0.0169017	0.999989	0.00946285	0.999073	-0.0530999	0.999985	-0.0361982	0.999847	-0.0625627	0.999872
ENSG00000135679	-0.0418226	0.999989	-0.0309755	0.999073	-0.00805696	0.999985	-0.0498796	0.999847	0.0229186	0.999872
ENSG00000090382	0.0125747	0.999989	-0.503056	0.946728	0.118967	0.999985	0.131541	0.999847	0.622023	0.999872
ENSG00000166225	-0.018001	0.999989	-0.00675755	0.999073	-0.0161372	0.999985	-0.0341382	0.999847	-0.00937963	0.999872
ENSG00000166226	-0.00791559	0.999989	0.0768618	0.902303	0.00983185	0.999985	0.00191626	0.999847	-0.0670299	0.999872
ENSG00000127328	0.0362654	0.999989	-0.128118	0.726755	-0.0957388	0.999985	-0.0594734	0.999847	0.0323794	0.999872
ENSG00000111596	0.0202097	0.999989	-0.0616728	0.847014	-0.0680083	0.999985	-0.0477986	0.999847	-0.00633554	0.999872
ENSG00000127329	0.114943	0.999989	0.147556	0.847475	0.109534	0.999985	0.224477	0.999847	-0.0380226	0.999872
ENSG00000133858	0.0502438	0.999989	-0.0510267	0.989744	-0.0282057	0.999985	0.0220381	0.999847	0.0228211	0.999872
ENSG00000139291	0.0172515	0.999989	-0.149996	0.482074	-0.0798296	0.999985	-0.0625781	0.999847	0.0701667	0.999872
ENSG00000121749	0.0219283	0.999989	0.000695319	0.999826	-0.0566191	0.999985	-0.0346908	0.999847	-0.0573145	0.999872
ENSG00000072657	0.0171391	0.999989	0.293887	0.914747	0.0368821	0.999985	0.0540212	0.999847	-0.257005	0.999872
ENSG00000166006	-0.0507046	0.999989	0.329864	0.917397	0.0720735	0.999985	0.0213689	0.999847	-0.25779	0.999872
ENSG00000180881	-0.0349745	0.999989	0.0396711	0.999073	-0.0393276	0.999985	-0.0743021	0.999847	-0.0789987	0.999872
ENSG00000139278	-0.0362502	0.999989	-0.0318056	0.999073	-0.0851688	0.999985	-0.121419	0.999847	-0.0533631	0.999872
ENSG00000139289	0.0386931	0.999989	-0.00976488	0.999073	0.00229361	0.999985	0.0409867	0.999847	0.0120585	0.999872
ENSG00000187109	-0.0286807	0.999989	0.159122	0.755865	0.155393	0.999985	0.126712	0.999847	-0.00372881	0.999872
ENSG00000179941	-0.0853126	0.999989	0.2814	0.591584	0.107139	0.999985	0.0218269	0.999847	-0.17426	0.999872
ENSG00000110975	0.21556	0.999989	0.041468	0.999073	0.0793785	0.999985	0.294938	0.999847	0.0379105	0.999872
ENSG00000057294	0.0161881	0.999989	-0.0741002	0.961443	-0.088263	0.999985	-0.0720749	0.999847	-0.0141628	0.999872
ENSG00000087470	0.0250818	0.999989	0.00648017	0.999073	-0.0634532	0.999985	-0.0383714	0.999847	-0.0699334	0.999872
ENSG00000139132	0.0238785	0.999989	-0.0971823	0.865363	-0.132859	0.999985	-0.108981	0.999847	-0.0356772	0.999872
ENSG00000151746	-0.110615	0.999989	0.435084	0.71314	0.276539	0.999985	0.165925	0.999847	-0.158544	0.999872
ENSG00000133704	0.0054375	0.999989	0.049787	0.997198	-0.0404377	0.999985	-0.0350002	0.999847	-0.0902247	0.999872
ENSG00000087502	0.0199102	0.999989	-0.0370036	0.986214	-0.0871	0.999985	-0.0671898	0.999847	-0.0500964	0.999872
ENSG00000187950	-0.311257	0.999989	0.108585	0.999073	0.204685	0.999985	-0.106571	0.999847	0.0961004	0.999872
ENSG00000064763	0.203969	0.999989	0.0906304	0.999073	-0.166674	0.999985	0.0372953	0.999847	-0.257305	0.999872
ENSG00000087448	-0.111287	0.999989	0.150074	0.794107	0.161681	0.999985	0.0503938	0.999847	0.0116073	0.999872
ENSG00000205693	-0.0710373	0.999989	0.0527178	0.999073	0.29074	0.999985	0.219703	0.999847	0.238022	0.999872
ENSG00000061794	0.00149975	0.999989	0.027321	0.999073	0.00408513	0.999985	0.00558487	0.999847	-0.0232358	0.999872
ENSG00000110841	-0.0669873	0.999989	0.0998183	0.833182	0.101903	0.999985	0.0349162	0.999847	0.00208517	0.999872
ENSG00000165935	-0.222286	0.999989	0.217696	0.999073	1.25162	0.999985	1.02933	0.999847	1.03392	0.999872
ENSG00000029153	-0.0158112	0.999989	0.435113	0.719643	0.374545	0.999985	0.358734	0.999847	-0.0605676	0.999872
ENSG00000152944	-0.0422473	0.999989	-0.00208826	0.99919	0.0287539	0.999985	-0.0134934	0.999847	0.0308422	0.999872
ENSG00000064115	0.0113062	0.999989	-0.131984	0.86952	-0.181152	0.999985	-0.169846	0.999847	-0.0491683	0.999872
ENSG00000111790	-0.0335842	0.999989	-0.0858334	0.94934	-0.127817	0.999985	-0.161401	0.999847	-0.0419834	0.999872
ENSG00000123104	0.0978434	0.999989	-0.080131	0.994866	-0.103527	0.999985	-0.00568346	0.999847	-0.0233959	0.999872
ENSG00000123094	-0.120347	0.999989	0.377034	0.597734	0.243869	0.999985	0.123522	0.999847	-0.133165	0.999872
ENSG00000118308	-0.0300334	0.999989	-0.233796	0.884877	-0.0423688	0.999985	-0.0724022	0.999847	0.191428	0.999872
ENSG00000134532	-0.0600762	0.999989	0.260301	0.770277	0.236783	0.999985	0.176706	0.999847	-0.0235182	0.999872
ENSG00000111731	-0.00534172	0.999989	-0.00619127	0.999073	-0.0561685	0.999985	-0.0615102	0.999847	-0.0499772	0.999872
ENSG00000069431	-0.0790931	0.999989	0.415025	0.623677	0.283288	0.999985	0.204194	0.999847	-0.131738	0.999872
ENSG00000121361	-0.0732882	0.999989	0.323609	0.707745	0.252883	0.999985	0.179595	0.999847	-0.0707254	0.999872
ENSG00000285854	-0.0386448	0.999989	0.0222121	0.999073	0.000529445	0.999985	-0.0381154	0.999847	-0.0216827	0.999872
ENSG00000111716	-0.323468	0.999989	-0.391698	0.941902	0.311748	0.999985	-0.0117201	0.999847	0.703446	0.999872
ENSG00000111713	0.0204574	0.999989	0.0649743	0.98071	-0.0106362	0.999985	0.00982116	0.999847	-0.0756106	0.999872
ENSG00000111711	0.00882367	0.999989	0.0636749	0.945947	0.00227448	0.999985	0.0110981	0.999847	-0.0614005	0.999872
ENSG00000004700	-0.0410672	0.999989	-0.0503968	0.972186	-0.0378044	0.999985	-0.0788716	0.999847	0.0125924	0.999872
ENSG00000121350	0.110594	0.999989	-0.384192	0.962982	0.20231	0.999985	0.312903	0.999847	0.586502	0.999872
ENSG00000084453	0.0959962	0.999989	0.234164	0.999073	-0.945131	0.999985	-0.849135	0.999847	-1.1793	0.999872
ENSG00000139155	0.0388054	0.999989	-0.0196341	0.999073	-0.075677	0.999985	-0.0368716	0.999847	-0.056043	0.999872
ENSG00000139154	0.0104903	0.999989	0.056095	0.961443	0.0171262	0.999985	0.0276166	0.999847	-0.0389687	0.999872
ENSG00000052126	-0.689102	0.999989	0.400339	0.941902	0.607268	0.999985	-0.0818342	0.999847	0.206928	0.999872
ENSG00000139144	0.626358	0.999989	-0.87221	0.917397	-0.661212	0.999985	-0.0348539	0.999847	0.210998	0.999872
ENSG00000188991	0.0121391	0.999989	-0.0167243	0.999073	-0.0215627	0.999985	-0.00942354	0.999847	-0.00483835	0.999872
ENSG00000023697	0.0237751	0.999989	-0.121343	0.954262	-0.161831	0.999985	-0.138056	0.999847	-0.0404887	0.999872
ENSG00000151491	0.114156	0.999989	-0.0310246	0.999073	-0.0955753	0.999985	0.0185811	0.999847	-0.0645507	0.999872
ENSG00000151490	0.0307601	0.999989	0.429408	0.636131	0.136711	0.999985	0.167471	0.999847	-0.292697	0.999872
ENSG00000134533	-0.586475	0.999989	0.829157	0.885403	1.17958	0.999985	0.593105	0.999847	0.350424	0.999872
ENSG00000139055	0.101348	0.999989	0.28456	0.881784	0.148575	0.999985	0.249923	0.999847	-0.135985	0.999872
ENSG00000111339	0.311764	0.999989	0.430805	0.999073	1.00458	0.999985	1.31634	0.999847	0.573771	0.999872
ENSG00000159592	0.228962	0.999989	0.763258	0.672792	0.288932	0.999985	0.517893	0.999847	-0.474327	0.999872
ENSG00000179256	0.0100515	0.999989	-0.0647947	0.906266	-0.00349859	0.999985	0.00655294	0.999847	0.0612961	0.999872
ENSG00000171681	-0.00552504	0.999989	0.0379948	0.999073	0.00231564	0.999985	-0.00320939	0.999847	-0.0356792	0.999872
ENSG00000273079	0.988015	0.999989	-1.04927	0.885661	-1.64981	0.999985	-0.661797	0.999847	-0.600543	0.999872
ENSG00000084444	-0.0850327	0.999989	0.433405	0.493613	0.422136	0.999985	0.337103	0.999847	-0.0112684	0.999872
ENSG00000121380	-0.0524679	0.999989	-0.158524	0.999073	-0.239916	0.999985	-0.292384	0.999847	-0.0813925	0.999872
ENSG00000070018	-0.0374756	0.999989	-0.134123	0.928983	-0.2078	0.999985	-0.245275	0.999847	-0.0736764	0.999872
ENSG00000060138	0.0266317	0.999989	0.0817995	0.923769	-0.0212082	0.999985	0.00542356	0.999847	-0.103008	0.999872
ENSG00000060140	-0.0228075	0.999989	0.024737	0.999073	0.111617	0.999985	0.0888096	0.999847	0.0868801	0.999872
ENSG00000111196	-0.0249967	0.999989	-0.134877	0.945577	-0.271634	0.999985	-0.29663	0.999847	-0.136757	0.999872
ENSG00000255819	0.0481963	0.999989	-0.0354403	0.999073	-0.0959496	0.999985	-0.0477533	0.999847	-0.0605092	0.999872
ENSG00000183542	-0.379881	0.999989	0.140674	0.994941	0.229219	0.999985	-0.150661	0.999847	0.0885451	0.999872
ENSG00000134545	0.163096	0.999989	-0.529273	0.75912	-0.580336	0.999985	-0.41724	0.999847	-0.0510626	0.999872
ENSG00000205810	0.0659532	0.999989	-0.0285444	0.999073	-0.4387	0.999985	-0.372746	0.999847	-0.410155	0.999872
ENSG00000205809	-0.0739502	0.999989	0.0429091	0.999073	0.00609309	0.999985	-0.0678571	0.999847	-0.036816	0.999872
ENSG00000255641	0.0434198	0.999989	0.010612	0.99919	-0.203239	0.999985	-0.159819	0.999847	-0.213851	0.999872
ENSG00000255819	-0.00542193	0.999989	0.0327466	0.999073	0.00222449	0.999985	-0.00319745	0.999847	-0.0305221	0.999872
ENSG00000183542	-0.0275091	0.999989	-0.422669	0.846669	0.0638919	0.999985	0.0363827	0.999847	0.486561	0.999872
ENSG00000134545	0.141433	0.999989	-0.270188	0.865363	-0.0969278	0.999985	0.0445056	0.999847	0.17326	0.999872
ENSG00000205810	0.00850639	0.999989	0.149208	0.95031	0.169725	0.999985	0.178232	0.999847	0.0205177	0.999872
ENSG00000205809	-0.47206	0.999989	0.528639	0.994866	0.551054	0.999985	0.0789933	0.999847	0.022415	0.999872
ENSG00000255641	0.587208	0.999989	-0.0723352	0.999073	-0.427658	0.999985	0.159551	0.999847	-0.355322	0.999872
ENSG00000255819	-0.0458904	0.999989	-0.0987104	0.999073	0.00672551	0.999985	-0.0391649	0.999847	0.105436	0.999872
ENSG00000183542	0.11583	0.999989	0.181982	0.998477	-0.0979902	0.999985	0.0178398	0.999847	-0.279973	0.999872
ENSG00000134539	0.0744691	0.999989	-0.0465238	0.999073	-0.0209931	0.999985	0.0534761	0.999847	0.0255307	0.999872
ENSG00000139112	0.0113097	0.999989	-0.073452	0.983207	-0.110858	0.999985	-0.0995485	0.999847	-0.0374061	0.999872
ENSG00000173391	0.0230809	0.999989	1.04954	0.742278	-0.0838256	0.999985	-0.0607447	0.999847	-1.13336	0.999872
ENSG00000172243	0.0884788	0.999989	0.323275	0.726755	0.0989412	0.999985	0.18742	0.999847	-0.224334	0.999872
ENSG00000150048	-0.0167928	0.999989	0.0777874	0.972497	0.120033	0.999985	0.10324	0.999847	0.0422456	0.999872
ENSG00000165682	0.044631	0.999989	-0.000866054	0.999826	0.116811	0.999985	0.161442	0.999847	0.117677	0.999872
ENSG00000256660	-0.212101	0.999989	0.119802	0.999073	0.367522	0.999985	0.155421	0.999847	0.24772	0.999872
ENSG00000110848	0.0165961	0.999989	0.0916717	0.994866	-0.0178291	0.999985	-0.00123295	0.999847	-0.109501	0.999872
ENSG00000150045	-0.150237	0.999989	-0.104419	0.999073	0.254749	0.999985	0.104512	0.999847	0.359168	0.999872
ENSG00000110852	-0.0361092	0.999989	-0.260055	0.898529	-0.190229	0.999985	-0.226338	0.999847	0.0698256	0.999872
ENSG00000175899	-1.02284	0.999989	1.03669	0.999073	1.61613	0.999985	0.593292	0.999847	0.579443	0.999872
ENSG00000111752	-0.0582186	0.999989	-0.637867	0.933566	-0.715238	0.999985	-0.773457	0.999847	-0.077371	0.999872
ENSG00000139187	-0.00103598	0.999989	0.425576	0.551735	0.0975193	0.999985	0.0964833	0.999847	-0.328057	0.999872
ENSG00000166535	0.0826729	0.999989	0.0134709	0.999073	0.0438323	0.999985	0.126505	0.999847	0.0303614	0.999872
ENSG00000166532	-0.259693	0.999989	0.0366214	0.999073	0.374477	0.999985	0.114784	0.999847	0.337856	0.999872
ENSG00000111732	0.0894585	0.999989	0.251155	0.89559	-0.00816726	0.999985	0.0812912	0.999847	-0.259322	0.999872
ENSG00000111701	-0.0590049	0.999989	0.50895	0.485451	0.287532	0.999985	0.228528	0.999847	-0.221417	0.999872
ENSG00000184344	0.137963	0.999989	0.0509407	0.999073	0.362179	0.999985	0.500142	0.999847	0.311238	0.999872
ENSG00000213585	-0.00925007	0.999989	-0.00748213	0.99919	0.0442938	0.999985	0.0350437	0.999847	0.0517759	0.999872
ENSG00000139182	0.0444562	0.999989	6.43e-05	0.999864	0.000381923	0.999985	0.0448381	0.999847	0.000317619	0.999872
ENSG00000159403	-0.036867	0.999989	-0.026306	0.999073	-0.00545597	0.999985	-0.042323	0.999847	0.0208501	0.999872
ENSG00000010626	0.0513213	0.999989	0.0822278	0.999073	-0.084776	0.999985	-0.0334547	0.999847	-0.167004	0.999872
ENSG00000250510	-0.06781	0.999989	-0.459139	0.794107	-0.0211023	0.999985	-0.0889123	0.999847	0.438036	0.999872
ENSG00000110811	-0.00139113	0.999989	0.0588039	0.928225	0.0532175	0.999985	0.0518264	0.999847	-0.00558636	0.999872
ENSG00000111664	-0.0349199	0.999989	-0.0616615	0.975295	0.00264851	0.999985	-0.0322714	0.999847	0.06431	0.999872
ENSG00000111665	-1.68742	0.999989	0.788681	0.960675	1.85951	0.999985	0.172098	0.999847	1.07083	0.999872
ENSG00000111667	0.0121345	0.999989	0.0497107	0.999073	0.100996	0.999985	0.11313	0.999847	0.0512849	0.999872
ENSG00000111669	-0.0219484	0.999989	-0.116994	0.905993	-0.00973834	0.999985	-0.0316867	0.999847	0.107256	0.999872
ENSG00000010610	-0.129007	0.999989	-0.0115609	0.999073	0.227292	0.999985	0.0982847	0.999847	0.238852	0.999872
ENSG00000089692	0.0968525	0.999989	0.0175291	0.999073	-0.0389235	0.999985	0.057929	0.999847	-0.0564526	0.999872
ENSG00000089693	-0.0016413	0.999989	-0.00109291	0.999485	0.0453858	0.999985	0.0437445	0.999847	0.0464787	0.999872
ENSG00000111652	-0.0281371	0.999989	-0.283926	0.690373	-0.0738106	0.999985	-0.101948	0.999847	0.210115	0.999872
ENSG00000139200	0.0756838	0.999989	-0.100243	0.83254	-0.13385	0.999985	-0.0581658	0.999847	-0.0336067	0.999872
ENSG00000010292	0.0368462	0.999989	-0.118818	0.617526	-0.0876274	0.999985	-0.0507812	0.999847	0.0311902	0.999872
ENSG00000111640	0.0439141	0.999989	-0.228321	0.961443	-0.293442	0.999985	-0.249528	0.999847	-0.065121	0.999872
ENSG00000010295	0.0202174	0.999989	-0.281998	0.483872	-0.114425	0.999985	-0.0942078	0.999847	0.167573	0.999872
ENSG00000111642	-0.0450053	0.999989	0.022572	0.999073	0.305995	0.999985	0.26099	0.999847	0.283423	0.999872
ENSG00000285238	-0.0126654	0.999989	-0.106033	0.755865	-0.0712924	0.999985	-0.0839578	0.999847	0.0347407	0.999872
ENSG00000184574	-0.0143084	0.999989	-0.528307	0.563299	-0.375591	0.999985	-0.389899	0.999847	0.152716	0.999872
ENSG00000111644	0.0326252	0.999989	-0.135448	0.748107	-0.0940689	0.999985	-0.0614437	0.999847	0.0413793	0.999872
ENSG00000126746	-0.0107538	0.999989	-0.235766	0.899781	-0.275483	0.999985	-0.286237	0.999847	-0.0397171	0.999872
ENSG00000139190	0.129827	0.999989	0.101848	0.980409	0.125384	0.999985	0.255211	0.999847	0.0235364	0.999872
ENSG00000139192	0.412541	0.999989	-0.324582	0.950055	-0.421587	0.999985	-0.00904608	0.999847	-0.0970042	0.999872
ENSG00000139193	0.31201	0.999989	-0.943614	0.973131	-0.919564	0.999985	-0.607554	0.999847	0.0240502	0.999872
ENSG00000111321	-0.0544979	0.999989	0.250002	0.756665	0.104031	0.999985	0.0495329	0.999847	-0.145971	0.999872
ENSG00000111319	-0.076116	0.999989	-0.226173	0.928983	-0.0495391	0.999985	-0.125655	0.999847	0.176634	0.999872
ENSG00000067182	-0.0050073	0.999989	-0.0143126	0.999073	-0.0575301	0.999985	-0.0625374	0.999847	-0.0432175	0.999872
ENSG00000008323	-0.0330932	0.999989	0.165516	0.932404	-0.0117486	0.999985	-0.0448418	0.999847	-0.177265	0.999872
ENSG00000110799	-0.164853	0.999989	-0.00281116	0.999826	0.1565	0.999985	-0.00835358	0.999847	0.159311	0.999872
ENSG00000047617	0.00715168	0.999989	-0.0196552	0.999073	0.042257	0.999985	0.0494087	0.999847	0.0619122	0.999872
ENSG00000111262	-0.0175692	0.999989	-0.0155545	0.999073	-0.00119864	0.999985	-0.0187679	0.999847	0.0143559	0.999872
ENSG00000151079	-0.113917	0.999989	-0.0163462	0.999073	0.0304164	0.999985	-0.0835003	0.999847	0.0467627	0.999872
ENSG00000255639	-0.721484	0.999989	1.91321	0.493613	1.89574	0.999985	1.17425	0.999847	-0.0174699	0.999872
ENSG00000130035	-0.0410434	0.999989	-0.0960051	0.891675	0.0292756	0.999985	-0.0117678	0.999847	0.125281	0.999872
ENSG00000139180	-0.0982494	0.999989	0.235966	0.866656	0.272319	0.999985	0.174069	0.999847	0.0363528	0.999872
ENSG00000111254	-0.0614582	0.999989	0.362904	0.605858	0.246287	0.999985	0.184829	0.999847	-0.116617	0.999872
ENSG00000272921	0.13021	0.999989	0.376693	0.623961	0.061914	0.999985	0.192124	0.999847	-0.314779	0.999872
ENSG00000010219	0.00463798	0.999989	0.336627	0.506967	0.134188	0.999985	0.138826	0.999847	-0.202439	0.999872
ENSG00000111247	0.0292338	0.999989	-0.122338	0.940209	0.00144683	0.999985	0.0306806	0.999847	0.123785	0.999872
ENSG00000047621	-0.0116671	0.999989	0.036048	0.999073	0.244316	0.999985	0.232648	0.999847	0.208267	0.999872
ENSG00000111224	0.370875	0.999989	-0.850531	0.997198	-0.809324	0.999985	-0.43845	0.999847	0.0412064	0.999872
ENSG00000111218	-0.0259807	0.999989	0.202224	0.983207	0.235641	0.999985	0.20966	0.999847	0.033417	0.999872
ENSG00000130038	0.0700986	0.999989	0.073075	0.98726	0.0590908	0.999985	0.129189	0.999847	-0.0139841	0.999872
ENSG00000110900	-0.00563105	0.999989	0.101131	0.951345	0.0229884	0.999985	0.0173574	0.999847	-0.0781427	0.999872
ENSG00000011105	-0.110481	0.999989	-0.0287737	0.999073	-0.183301	0.999985	-0.293781	0.999847	-0.154527	0.999872
ENSG00000197905	0.0419098	0.999989	-0.145793	0.899781	0.0107372	0.999985	0.052647	0.999847	0.15653	0.999872
ENSG00000078246	0.0054969	0.999989	-0.0957581	0.878354	-0.067043	0.999985	-0.0615461	0.999847	0.0287151	0.999872
ENSG00000171792	0.624803	0.999989	-0.0299509	0.999073	-0.180736	0.999985	0.444067	0.999847	-0.150785	0.999872
ENSG00000111206	-0.0171068	0.999989	0.23422	0.970279	0.0477224	0.999985	0.0306156	0.999847	-0.186497	0.999872
ENSG00000283297	0.0113863	0.999989	0.0275715	0.999073	-0.00517901	0.999985	0.0062073	0.999847	-0.0327505	0.999872
ENSG00000053702	0.0797362	0.999989	-0.0370202	0.999073	-0.0627678	0.999985	0.0169684	0.999847	-0.0257476	0.999872
ENSG00000111203	-0.0841097	0.999989	0.11832	0.766531	0.193825	0.999985	0.109715	0.999847	0.0755047	0.999872
ENSG00000004478	-0.0180254	0.999989	-0.00126708	0.99919	0.0312172	0.999985	0.0131919	0.999847	0.0324843	0.999872
ENSG00000013573	-0.00151738	0.999989	-0.0972069	0.917397	-0.113726	0.999985	-0.115243	0.999847	-0.0165188	0.999872
ENSG00000181404	0.0843382	0.999989	0.187027	0.941902	0.0133145	0.999985	0.0976527	0.999847	-0.173712	0.999872
ENSG00000120645	-0.745591	0.999989	0.783932	0.888763	0.78141	0.999985	0.0358196	0.999847	-0.00252179	0.999872
ENSG00000111181	-0.0222497	0.999989	0.098128	0.945947	0.017056	0.999985	-0.00519376	0.999847	-0.081072	0.999872
ENSG00000120647	0.0194519	0.999989	-0.166582	0.623961	-0.11633	0.999985	-0.0968784	0.999847	0.0502518	0.999872
ENSG00000060237	-0.0550728	0.999989	0.0322137	0.999073	0.23538	0.999985	0.180307	0.999847	0.203166	0.999872
ENSG00000002016	-0.0105636	0.999989	0.00556522	0.999073	-0.0580549	0.999985	-0.0686184	0.999847	-0.0636201	0.999872
ENSG00000082805	-0.0104368	0.999989	-0.0743953	0.987238	-0.0600518	0.999985	-0.0704886	0.999847	0.0143435	0.999872
ENSG00000006831	-0.0504331	0.999989	0.00183808	0.99919	0.0236774	0.999985	-0.0267557	0.999847	0.0218393	0.999872
ENSG00000166159	4.94e-06	0.999989	0.0863001	0.991972	-0.112062	0.999985	-0.112057	0.999847	-0.198362	0.999872
ENSG00000069998	-0.035431	0.999989	-0.218117	0.983207	-0.199662	0.999985	-0.235093	0.999847	0.0184547	0.999872
ENSG00000177663	-0.27184	0.999989	-0.44318	0.999073	-0.99857	0.999985	-1.27041	0.999847	-0.55539	0.999872
ENSG00000099954	0.0426503	0.999989	0.234838	0.882274	-0.129849	0.999985	-0.0871983	0.999847	-0.364687	0.999872
ENSG00000131100	0.0112471	0.999989	-0.0757162	0.941902	-0.0752366	0.999985	-0.0639895	0.999847	0.000479655	0.999872
ENSG00000015475	-0.209649	0.999989	0.514148	0.756172	0.336766	0.999985	0.127117	0.999847	-0.177382	0.999872
ENSG00000243156	0.340549	0.999989	-1.15759	0.972016	-2.34844	0.999985	-2.00789	0.999847	-1.19085	0.999872
ENSG00000183785	0.00916837	0.999989	-0.187885	0.887608	-0.0824753	0.999985	-0.0733069	0.999847	0.10541	0.999872
ENSG00000184979	0.0344778	0.999989	0.212713	0.83591	0.113027	0.999985	0.147504	0.999847	-0.0996863	0.999872
ENSG00000161133	-0.14579	0.999989	0.306495	0.805685	0.301405	0.999985	0.155615	0.999847	-0.00508959	0.999872
ENSG00000197713	-0.742147	0.999989	1.23928	0.493613	0.772191	0.999985	0.0300445	0.999847	-0.46709	0.999872
ENSG00000235376	0.00257725	0.999989	-0.0927016	0.680949	-0.0617503	0.999985	-0.0591731	0.999847	0.0309513	0.999872
ENSG00000139117	-0.0343209	0.999989	0.276837	0.885661	0.269022	0.999985	0.234701	0.999847	-0.00781534	0.999872
ENSG00000139116	-0.00833678	0.999989	0.081051	0.92146	-0.0892731	0.999985	-0.0976098	0.999847	-0.170324	0.999872
ENSG00000173208	0.0378739	0.999989	-0.0411324	0.994529	-0.120003	0.999985	-0.0821293	0.999847	-0.0788708	0.999872
ENSG00000180116	-0.0143725	0.999989	0.127058	0.752494	-0.0199197	0.999985	-0.0342922	0.999847	-0.146978	0.999872
ENSG00000151229	-0.00174978	0.999989	0.5051	0.64078	-0.126858	0.999985	-0.128608	0.999847	-0.631958	0.999872
ENSG00000188906	-0.0620406	0.999989	-0.0600834	0.999073	0.0542275	0.999985	-0.00781308	0.999847	0.114311	0.999872
ENSG00000018236	-0.0369923	0.999989	0.120425	0.770544	0.131716	0.999985	0.0947239	0.999847	0.0112914	0.999872
ENSG00000165966	0.0418962	0.999989	-0.101161	0.660131	-0.0927501	0.999985	-0.0508538	0.999847	0.00841052	0.999872
ENSG00000134283	0.0265021	0.999989	0.12755	0.955979	-0.0445702	0.999985	-0.0180681	0.999847	-0.172121	0.999872
ENSG00000173157	-0.0125805	0.999989	-0.0212087	0.999073	-0.0326108	0.999985	-0.0451913	0.999847	-0.011402	0.999872
ENSG00000151239	-0.0946132	0.999989	0.3596	0.633711	0.220147	0.999985	0.125533	0.999847	-0.139454	0.999872
ENSG00000198001	-0.0892717	0.999989	-0.0587349	0.999073	0.205707	0.999985	0.116435	0.999847	0.264442	0.999872
ENSG00000129317	-0.766688	0.999989	-0.332813	0.999073	0.471281	0.999985	-0.295406	0.999847	0.804094	0.999872
ENSG00000139173	0.026661	0.999989	-0.00749971	0.999073	-0.00968325	0.999985	0.0169778	0.999847	-0.00218354	0.999872
ENSG00000184613	-0.0390125	0.999989	0.0962883	0.983207	0.188052	0.999985	0.14904	0.999847	0.0917639	0.999872
ENSG00000177119	-0.0769628	0.999989	-0.0121715	0.999073	0.00672591	0.999985	-0.0702369	0.999847	0.0188974	0.999872
ENSG00000139218	-0.150601	0.999989	0.279369	0.710492	0.281472	0.999985	0.13087	0.999847	0.0021022	0.999872
ENSG00000111371	0.0131046	0.999989	0.0749501	0.846669	-0.039629	0.999985	-0.0265244	0.999847	-0.114579	0.999872
ENSG00000134294	0.00387555	0.999989	-0.234456	0.616119	-0.131358	0.999985	-0.127483	0.999847	0.103097	0.999872
ENSG00000139211	-0.0240936	0.999989	0.0893297	0.79158	0.0358195	0.999985	0.0117259	0.999847	-0.0535102	0.999872
ENSG00000179715	-0.0108675	0.999989	0.110394	0.975295	-0.117695	0.999985	-0.128562	0.999847	-0.228088	0.999872
ENSG00000141428	-0.0148813	0.999989	0.17166	0.482074	0.0282298	0.999985	0.0133485	0.999847	-0.14343	0.999872
ENSG00000079387	-0.0315594	0.999989	0.105955	0.722064	-0.0212748	0.999985	-0.0528342	0.999847	-0.12723	0.999872
ENSG00000171310	-0.0105465	0.999989	-0.00357949	0.99919	-0.0580844	0.999985	-0.0686309	0.999847	-0.0545049	0.999872
ENSG00000136052	-0.197896	0.999989	0.526386	0.533103	0.453215	0.999985	0.255319	0.999847	-0.0731711	0.999872
ENSG00000136010	0.0190563	0.999989	-0.0183263	0.999073	-0.0610191	0.999985	-0.0419628	0.999847	-0.0426929	0.999872
ENSG00000136051	-0.0660581	0.999989	0.0231417	0.999073	0.0605024	0.999985	-0.00555568	0.999847	0.0373608	0.999872
ENSG00000136044	0.166346	0.999989	0.224989	0.981918	0.118735	0.999985	0.285081	0.999847	-0.106253	0.999872
ENSG00000139620	0.556893	0.999989	0.0412108	0.99919	0.31486	0.999985	0.871752	0.999847	0.273649	0.999872
ENSG00000198431	0.168393	0.999989	0.310975	0.750236	-0.0713924	0.999985	0.0970004	0.999847	-0.382368	0.999872
ENSG00000120837	-0.873352	0.999989	-0.389915	0.999073	0.194139	0.999985	-0.679213	0.999847	0.584054	0.999872
ENSG00000111727	0.0454403	0.999989	0.0183096	0.999073	-0.031651	0.999985	0.0137893	0.999847	-0.0499606	0.999872
ENSG00000139372	-0.0150676	0.999989	-0.00887904	0.999073	0.0158881	0.999985	0.000820501	0.999847	0.0247671	0.999872
ENSG00000120820	0.0209662	0.999989	0.0602755	0.948315	0.043883	0.999985	0.0648493	0.999847	-0.0163925	0.999872
ENSG00000166598	1.67932	0.999989	-0.750872	0.979584	-3.1474	0.999985	-1.46808	0.999847	-2.39653	0.999872
ENSG00000111696	-0.0256349	0.999989	0.00851999	0.999073	-0.0081011	0.999985	-0.033736	0.999847	-0.0166211	0.999872
ENSG00000136011	0.29732	0.999989	0.686738	0.899781	0.0750694	0.999985	0.37239	0.999847	-0.611668	0.999872
ENSG00000171759	0.00856868	0.999989	-0.265289	0.858528	-0.036915	0.999985	-0.0283463	0.999847	0.228374	0.999872
ENSG00000017427	0.12771	0.999989	0.11728	0.947722	0.0426614	0.999985	0.170371	0.999847	-0.0746188	0.999872
ENSG00000183395	0.0172316	0.999989	0.0092086	0.999073	-0.0360641	0.999985	-0.0188325	0.999847	-0.0452727	0.999872
ENSG00000185480	-0.0483528	0.999989	-0.882925	0.748114	-0.0381892	0.999985	-0.086542	0.999847	0.844736	0.999872
ENSG00000075188	0.141975	0.999989	-0.0595755	0.999073	-0.0644857	0.999985	0.077489	0.999847	-0.00491024	0.999872
ENSG00000111670	0.0447564	0.999989	-0.161862	0.748107	-0.0332416	0.999985	0.0115148	0.999847	0.128621	0.999872
ENSG00000139351	0.000996307	0.999989	-0.0105378	0.99919	-0.485764	0.999985	-0.484768	0.999847	-0.475227	0.999872
ENSG00000111666	0.0207654	0.999989	-0.0491718	0.965833	-0.0681062	0.999985	-0.0473408	0.999847	-0.0189344	0.999872
ENSG00000196091	0.197545	0.999989	-0.015524	0.999142	-0.110874	0.999985	0.0866702	0.999847	-0.0953504	0.999872
ENSG00000166211	-0.0734634	0.999989	-0.115263	0.999073	-0.938714	0.999985	-1.01218	0.999847	-0.823451	0.999872
ENSG00000120800	-0.0129008	0.999989	-0.112011	0.801937	0.0136997	0.999985	0.000798917	0.999847	0.125711	0.999872
ENSG00000120805	-0.0238778	0.999989	-0.0278549	0.999073	-0.0491277	0.999985	-0.0730056	0.999847	-0.0212728	0.999872
ENSG00000256870	-0.0444844	0.999989	0.0498874	0.987238	0.0818983	0.999985	0.0374138	0.999847	0.0320109	0.999872
ENSG00000151572	0.0242955	0.999989	-0.0174506	0.999073	-0.0378231	0.999985	-0.0135275	0.999847	-0.0203724	0.999872
ENSG00000139354	-0.0315433	0.999989	0.0852567	0.89559	0.0434606	0.999985	0.0119173	0.999847	-0.0417961	0.999872
ENSG00000012504	0.134115	0.999989	-0.391458	0.797344	-0.144908	0.999985	-0.0107935	0.999847	0.24655	0.999872
ENSG00000136021	-0.352111	0.999989	0.0055478	0.99919	0.462394	0.999985	0.110283	0.999847	0.456846	0.999872
ENSG00000185046	0.280833	0.999989	-0.398221	0.750236	-0.754119	0.999985	-0.473285	0.999847	-0.355898	0.999872
ENSG00000120868	0.0430786	0.999989	-0.0052922	0.99919	-0.058742	0.999985	-0.0156634	0.999847	-0.0534498	0.999872
ENSG00000075415	-0.0360948	0.999989	0.137689	0.919151	0.0403973	0.999985	0.00430243	0.999847	-0.0972916	0.999872
ENSG00000139350	-0.00152567	0.999989	0.0214493	0.999073	0.00126796	0.999985	-0.00025771	0.999847	-0.0201813	0.999872
ENSG00000111144	-0.000780486	0.999989	0.134524	0.903901	0.115201	0.999985	0.11442	0.999847	-0.0193231	0.999872
ENSG00000084110	0.0330303	0.999989	-0.010363	0.999073	-0.0894514	0.999985	-0.0564212	0.999847	-0.0790884	0.999872
ENSG00000139344	-0.0460826	0.999989	-0.00813115	0.999073	-0.0114206	0.999985	-0.0575032	0.999847	-0.00328949	0.999872
ENSG00000165972	-0.0369287	0.999989	-0.197463	0.817068	-0.214621	0.999985	-0.25155	0.999847	-0.017158	0.999872
ENSG00000074527	0.0914588	0.999989	0.207477	0.814873	0.0183859	0.999985	0.109845	0.999847	-0.189091	0.999872
ENSG00000028203	0.0154238	0.999989	-0.0252242	0.999073	-0.0351718	0.999985	-0.019748	0.999847	-0.00994754	0.999872
ENSG00000180263	-0.0447063	0.999989	0.0664702	0.983207	0.0646471	0.999985	0.0199407	0.999847	-0.00182312	0.999872
ENSG00000120798	0.028124	0.999989	0.319	0.739146	0.155919	0.999985	0.184043	0.999847	-0.163081	0.999872
ENSG00000184752	0.0489858	0.999989	0.240554	0.885403	0.103493	0.999985	0.152479	0.999847	-0.137061	0.999872
ENSG00000057704	-0.0867137	0.999989	0.362086	0.920639	0.183486	0.999985	0.0967724	0.999847	-0.1786	0.999872
ENSG00000136040	0.633805	0.999989	-0.6636	0.98819	0.441905	0.999985	1.07571	0.999847	1.1055	0.999872
ENSG00000169372	0.0156882	0.999989	-0.117351	0.730684	-0.0832629	0.999985	-0.0675747	0.999847	0.0340885	0.999872
ENSG00000011465	0.0921373	0.999989	0.39343	0.899781	-0.109129	0.999985	-0.0169918	0.999847	-0.502559	0.999872
ENSG00000139329	-0.0123981	0.999989	0.076161	0.862034	0.057195	0.999985	0.0447969	0.999847	-0.018966	0.999872
ENSG00000139330	0.019877	0.999989	0.0460778	0.999073	0.00107457	0.999985	0.0209516	0.999847	-0.0450032	0.999872
ENSG00000083782	0.0107814	0.999989	0.0501249	0.9794	-0.0193461	0.999985	-0.00856466	0.999847	-0.069471	0.999872
ENSG00000139323	0.043076	0.999989	-0.206222	0.988594	0.164444	0.999985	0.20752	0.999847	0.370666	0.999872
ENSG00000165805	-0.180343	0.999989	0.789869	0.617526	0.532813	0.999985	0.35247	0.999847	-0.257056	0.999872
ENSG00000133641	-0.0788306	0.999989	0.0505434	0.999073	0.10206	0.999985	0.0232299	0.999847	0.0515171	0.999872
ENSG00000198707	0.00769711	0.999989	-0.0094469	0.99919	0.128942	0.999985	0.136639	0.999847	0.138389	0.999872
ENSG00000139324	0.0210407	0.999989	0.0508753	0.999073	0.0835222	0.999985	0.104563	0.999847	0.0326469	0.999872
ENSG00000133636	0.0548892	0.999989	0.0447665	0.999073	-0.0812435	0.999985	-0.0263543	0.999847	-0.12601	0.999872
ENSG00000133640	0.0245049	0.999989	0.0538608	0.999073	-0.225592	0.999985	-0.201087	0.999847	-0.279453	0.999872
ENSG00000072041	-0.184268	0.999989	0.273274	0.881784	0.320974	0.999985	0.136706	0.999847	0.0476994	0.999872
ENSG00000111058	0.0439024	0.999989	-0.0159275	0.999073	0.118133	0.999985	0.162036	0.999847	0.134061	0.999872
ENSG00000139220	0.0517021	0.999989	0.236511	0.770668	0.109208	0.999985	0.16091	0.999847	-0.127303	0.999872
ENSG00000127720	0.0193987	0.999989	0.0905245	0.804036	0.00891246	0.999985	0.0283112	0.999847	-0.081612	0.999872
ENSG00000165899	-0.0293397	0.999989	-0.140015	0.743798	-0.103497	0.999985	-0.132837	0.999847	0.0365176	0.999872
ENSG00000067715	0.0573591	0.999989	-0.0420457	0.999073	-0.22774	0.999985	-0.170381	0.999847	-0.185694	0.999872
ENSG00000165891	-0.0498055	0.999989	-0.130562	0.845053	0.0791824	0.999985	0.0293769	0.999847	0.209745	0.999872
ENSG00000175183	-0.0117761	0.999989	0.0279764	0.994947	0.0879537	0.999985	0.0761776	0.999847	0.0599773	0.999872
ENSG00000186908	-0.0196598	0.999989	-0.0681532	0.980409	-0.011388	0.999985	-0.0310478	0.999847	0.0567651	0.999872
ENSG00000054611	-0.0172064	0.999989	-0.0367148	0.9757	0.0355099	0.999985	0.0183035	0.999847	0.0722247	0.999872
ENSG00000127334	0.0383217	0.999989	-0.0605878	0.983973	-0.026957	0.999985	0.0113647	0.999847	0.0336308	0.999872
ENSG00000133424	0.0382491	0.999989	-0.107945	0.914747	-0.00888684	0.999985	0.0293623	0.999847	0.0990578	0.999872
ENSG00000100258	0.0226777	0.999989	-0.0481286	0.955188	0.0332659	0.999985	0.0559436	0.999847	0.0813945	0.999872
ENSG00000025770	-0.0269621	0.999989	-0.0236895	0.999073	0.04186	0.999985	0.0148979	0.999847	0.0655495	0.999872
ENSG00000100241	-0.0318224	0.999989	-0.000528885	0.999826	0.0625613	0.999985	0.0307389	0.999847	0.0630902	0.999872
ENSG00000100239	-0.0925386	0.999989	0.259406	0.91583	0.642518	0.999985	0.549979	0.999847	0.383112	0.999872
ENSG00000100429	0.194916	0.999989	-0.973546	0.992402	-0.269347	0.999985	-0.0744307	0.999847	0.7042	0.999872
ENSG00000128159	0.0184193	0.999989	-0.439585	0.690373	-0.294759	0.999985	-0.27634	0.999847	0.144826	0.999872
ENSG00000073169	0.0348336	0.999989	-0.0252109	0.999073	0.0119611	0.999985	0.0467948	0.999847	0.037172	0.999872
ENSG00000170638	0.0129425	0.999989	0.054897	0.999073	0.0387277	0.999985	0.0516702	0.999847	-0.0161693	0.999872
ENSG00000073150	0.277503	0.999989	-0.166889	0.999073	-0.0825217	0.999985	0.194981	0.999847	0.0843674	0.999872
ENSG00000073146	-0.0231871	0.999989	-0.264615	0.988594	0.0112854	0.999985	-0.0119017	0.999847	0.2759	0.999872
ENSG00000100427	0.0394655	0.999989	0.0366896	0.98726	0.0121266	0.999985	0.0515921	0.999847	-0.024563	0.999872
ENSG00000182858	-0.280326	0.999989	0.00890221	0.99919	0.443336	0.999985	0.16301	0.999847	0.434434	0.999872
ENSG00000184164	-0.00335811	0.999989	-0.0139927	0.999073	-0.0196124	0.999985	-0.0229705	0.999847	-0.00561965	0.999872
ENSG00000138892	-0.213933	0.999989	0.194318	0.917397	0.234358	0.999985	0.020425	0.999847	0.0400399	0.999872
ENSG00000188263	0.0814121	0.999989	0.0604093	0.999073	-0.0350456	0.999985	0.0463665	0.999847	-0.0954548	0.999872
ENSG00000112685	-0.047585	0.999989	-0.0055418	0.999073	-0.0638676	0.999985	-0.111453	0.999847	-0.0583258	0.999872
ENSG00000164379	0.0187962	0.999989	0.123916	0.914747	-0.0680415	0.999985	-0.0492453	0.999847	-0.191957	0.999872
ENSG00000112699	-0.248014	0.999989	0.0969512	0.999073	-0.176016	0.999985	-0.42403	0.999847	-0.272968	0.999872
ENSG00000219607	0.0356452	0.999989	0.072728	0.882274	-0.0445572	0.999985	-0.00891199	0.999847	-0.117285	0.999872
ENSG00000124787	0.0114175	0.999989	-0.120484	0.846669	-0.138011	0.999985	-0.126593	0.999847	-0.0175267	0.999872
ENSG00000153046	0.011447	0.999989	0.0479216	0.999073	-0.0348293	0.999985	-0.0233824	0.999847	-0.0827509	0.999872
ENSG00000198721	-0.00945247	0.999989	-0.0459971	0.989744	-0.0704872	0.999985	-0.0799397	0.999847	-0.0244901	0.999872
ENSG00000185689	-0.0578225	0.999989	0.0427953	0.918878	0.120125	0.999985	0.062302	0.999847	0.0773292	0.999872
ENSG00000112739	0.0408542	0.999989	-0.0594329	0.999073	-0.203354	0.999985	-0.1625	0.999847	-0.143921	0.999872
ENSG00000137266	-0.019752	0.999989	-0.0569879	0.988525	-0.000381538	0.999985	-0.0201336	0.999847	0.0566064	0.999872
ENSG00000137274	-0.00173257	0.999989	0.0372851	0.994529	-0.00534851	0.999985	-0.00708109	0.999847	-0.0426336	0.999872
ENSG00000137275	0.0150724	0.999989	0.162642	0.578123	-0.00337522	0.999985	0.0116971	0.999847	-0.166018	0.999872
ENSG00000124535	0.025041	0.999989	-0.17849	0.808676	-0.10891	0.999985	-0.0838687	0.999847	0.0695808	0.999872
ENSG00000021355	0.138987	0.999989	0.1199	0.946448	0.145236	0.999985	0.284222	0.999847	0.0253354	0.999872
ENSG00000124782	0.0414066	0.999989	-0.0745265	0.944705	-0.102818	0.999985	-0.0614118	0.999847	-0.0282918	0.999872
ENSG00000124783	0.386531	0.999989	-0.661721	0.941902	-0.125986	0.999985	0.260544	0.999847	0.535735	0.999872
ENSG00000124784	-0.0333349	0.999989	0.0207418	0.999073	-0.0124919	0.999985	-0.0458268	0.999847	-0.0332336	0.999872
ENSG00000096696	-0.145601	0.999989	-0.2526	0.786021	0.000448938	0.999985	-0.145152	0.999847	0.253049	0.999872
ENSG00000153162	-0.0140289	0.999989	0.0556049	0.991373	-0.020941	0.999985	-0.0349699	0.999847	-0.0765459	0.999872
ENSG00000124786	0.105319	0.999989	0.505306	0.89559	0.226698	0.999985	0.332017	0.999847	-0.278608	0.999872
ENSG00000137203	-0.0847579	0.999989	0.477414	0.717029	0.321573	0.999985	0.236816	0.999847	-0.155841	0.999872
ENSG00000111843	-0.0229372	0.999989	-0.0343625	0.999073	-0.158598	0.999985	-0.181535	0.999847	-0.124235	0.999872
ENSG00000137434	0.0317018	0.999989	-0.0906695	0.988525	0.0140697	0.999985	0.0457716	0.999847	0.104739	0.999872
ENSG00000111845	0.0299476	0.999989	0.148921	0.941902	0.0113799	0.999985	0.0413275	0.999847	-0.137541	0.999872
ENSG00000111837	0.00305564	0.999989	0.00943635	0.999073	-0.0764899	0.999985	-0.0734342	0.999847	-0.0859262	0.999872
ENSG00000197977	0.0746088	0.999989	-0.0621208	0.94934	-0.131879	0.999985	-0.05727	0.999847	-0.069758	0.999872
ENSG00000111863	-0.0812854	0.999989	0.156709	0.710492	0.149294	0.999985	0.0680083	0.999847	-0.00741556	0.999872
ENSG00000095951	0.0403124	0.999989	-0.0204085	0.999073	-0.0588959	0.999985	-0.0185835	0.999847	-0.0384874	0.999872
ENSG00000112137	-0.0543893	0.999989	-0.0794546	0.961443	-0.0297429	0.999985	-0.0841322	0.999847	0.0497117	0.999872
ENSG00000145979	-0.0102109	0.999989	-0.0468145	0.999073	0.0200136	0.999985	0.00980269	0.999847	0.0668281	0.999872
ENSG00000010017	-0.23332	0.999989	-0.288585	0.948315	0.0363137	0.999985	-0.197006	0.999847	0.324899	0.999872
ENSG00000050393	0.0300184	0.999989	-0.154319	0.845128	-0.134596	0.999985	-0.104578	0.999847	0.0197232	0.999872
ENSG00000008083	-0.394371	0.999989	0.858591	0.483872	0.656266	0.999985	0.261894	0.999847	-0.202326	0.999872
ENSG00000047579	-0.0257899	0.999989	-0.037599	0.994866	-0.0811338	0.999985	-0.106924	0.999847	-0.0435348	0.999872
ENSG00000007944	-0.00144152	0.999989	-0.102051	0.999073	-0.0423617	0.999985	-0.0438032	0.999847	0.0596896	0.999872
ENSG00000137198	0.0308769	0.999989	-0.115	0.994947	-0.209189	0.999985	-0.178312	0.999847	-0.0941892	0.999872
ENSG00000124788	0.0315335	0.999989	-0.110748	0.899781	-0.0733851	0.999985	-0.0418516	0.999847	0.0373628	0.999872
ENSG00000112186	-0.0245079	0.999989	-0.0727745	0.915601	-0.0541828	0.999985	-0.0786907	0.999847	0.0185917	0.999872
ENSG00000137414	-0.00320068	0.999989	-0.0745145	0.994947	0.0960837	0.999985	0.092883	0.999847	0.170598	0.999872
ENSG00000137364	-0.0118369	0.999989	-0.00953748	0.999073	-0.107429	0.999985	-0.119266	0.999847	-0.0978916	0.999872
ENSG00000165097	-0.0394937	0.999989	-0.0515121	0.999073	0.0785715	0.999985	0.0390778	0.999847	0.130084	0.999872
ENSG00000124795	-0.079394	0.999989	0.0579589	0.991373	0.128085	0.999985	0.0486914	0.999847	0.0701265	0.999872
ENSG00000137393	0.629386	0.999989	-0.638006	0.999073	-1.16191	0.999985	-0.532522	0.999847	-0.523902	0.999872
ENSG00000172197	0.102123	0.999989	-0.633979	0.788617	-0.326229	0.999985	-0.224106	0.999847	0.30775	0.999872
ENSG00000145996	0.0080313	0.999989	0.0389061	0.983207	-0.0334611	0.999985	-0.0254298	0.999847	-0.0723673	0.999872
ENSG00000124766	-0.130983	0.999989	0.203114	0.959924	0.342897	0.999985	0.211913	0.999847	0.139783	0.999872
ENSG00000112273	0.0450638	0.999989	-0.0126444	0.999073	-0.0863214	0.999985	-0.0412576	0.999847	-0.073677	0.999872
ENSG00000146038	-0.152713	0.999989	0.46459	0.65858	0.397276	0.999985	0.244564	0.999847	-0.0673137	0.999872
ENSG00000124532	0.0224119	0.999989	-0.158822	0.809894	-0.198354	0.999985	-0.175942	0.999847	-0.0395319	0.999872
ENSG00000112293	-0.0435257	0.999989	-0.00828223	0.999073	0.0147155	0.999985	-0.0288101	0.999847	0.0229978	0.999872
ENSG00000112294	-0.0705032	0.999989	-0.0122613	0.999073	0.197621	0.999985	0.127118	0.999847	0.209883	0.999872
ENSG00000137261	0.421682	0.999989	0.0536565	0.99919	-1.76023	0.999985	-1.33855	0.999847	-1.81389	0.999872
ENSG00000111802	-0.0124713	0.999989	-0.519047	0.71314	0.0897161	0.999985	0.0772448	0.999847	0.608764	0.999872
ENSG00000112312	0.0472787	0.999989	-0.0487956	0.998477	-0.0918168	0.999985	-0.0445382	0.999847	-0.0430212	0.999872
ENSG00000282804	0.121205	0.999989	-0.252171	0.863902	-0.210257	0.999985	-0.0890513	0.999847	0.0419138	0.999872
ENSG00000111913	-0.46949	0.999989	-0.0937369	0.99919	1.11309	0.999985	0.643598	0.999847	1.20682	0.999872
ENSG00000079691	0.197889	0.999989	0.164138	0.98819	-0.06123	0.999985	0.136659	0.999847	-0.225368	0.999872
ENSG00000079689	-0.488587	0.999989	-0.18961	0.999073	-0.752147	0.999985	-1.24073	0.999847	-0.562537	0.999872
ENSG00000124568	-0.0299045	0.999989	-0.000861824	0.999826	0.00136571	0.999985	-0.0285388	0.999847	0.00222753	0.999872
ENSG00000124508	0.0154659	0.999989	-0.0387246	0.991373	-0.0721686	0.999985	-0.0567027	0.999847	-0.033444	0.999872
ENSG00000124557	-0.0313373	0.999989	0.077157	0.914747	0.0609208	0.999985	0.0295835	0.999847	-0.0162362	0.999872
ENSG00000124575	0.0192764	0.999989	-0.0110448	0.999073	-0.105508	0.999985	-0.0862316	0.999847	-0.0944632	0.999872
ENSG00000181315	-0.0183127	0.999989	0.226589	0.755865	0.119412	0.999985	0.101099	0.999847	-0.107177	0.999872
ENSG00000096654	-0.224432	0.999989	0.175106	0.942238	0.377859	0.999985	0.153427	0.999847	0.202752	0.999872
ENSG00000197279	-0.107762	0.999989	0.14343	0.948315	0.232233	0.999985	0.124471	0.999847	0.0888035	0.999872
ENSG00000198315	0.0670222	0.999989	0.115246	0.994866	-0.137311	0.999985	-0.0702885	0.999847	-0.252556	0.999872
ENSG00000137185	0.0545302	0.999989	0.075365	0.905292	-0.0466639	0.999985	0.00786635	0.999847	-0.122029	0.999872
ENSG00000187626	-0.0851159	0.999989	0.146901	0.831086	0.0998519	0.999985	0.014736	0.999847	-0.0470492	0.999872
ENSG00000189134	-0.0500921	0.999989	0.270265	0.483872	0.088924	0.999985	0.0388319	0.999847	-0.181341	0.999872
ENSG00000197062	-0.448352	0.999989	0.557998	0.922496	0.355501	0.999985	-0.0928507	0.999847	-0.202496	0.999872
ENSG00000137338	0.0180345	0.999989	0.117878	0.618365	0.0245743	0.999985	0.0426089	0.999847	-0.0933038	0.999872
ENSG00000158691	-0.00369217	0.999989	-0.648223	0.482074	-0.183968	0.999985	-0.18766	0.999847	0.464255	0.999872
ENSG00000184619	-0.00699211	0.999989	-0.569589	0.788552	-0.246959	0.999985	-0.253951	0.999847	0.322631	0.999872
ENSG00000204713	-0.26997	0.999989	-0.0274742	0.999073	-0.0467014	0.999985	-0.316671	0.999847	-0.0192271	0.999872
ENSG00000204642	-0.00749691	0.999989	-0.124712	0.974446	-0.0888111	0.999985	-0.096308	0.999847	0.0359008	0.999872
ENSG00000204632	-0.108612	0.999989	-0.238381	0.955188	-0.0366628	0.999985	-0.145275	0.999847	0.201718	0.999872
ENSG00000206503	-0.0140152	0.999989	0.0233542	0.999073	-0.108236	0.999985	-0.122251	0.999847	-0.13159	0.999872
ENSG00000204592	-0.0200092	0.999989	0.00667015	0.99919	-0.195373	0.999985	-0.215382	0.999847	-0.202043	0.999872
ENSG00000204525	-0.0067653	0.999989	0.0636188	0.994947	-0.0199284	0.999985	-0.0266937	0.999847	-0.0835473	0.999872
ENSG00000234745	0.101351	0.999989	0.0177059	0.999073	-0.116864	0.999985	-0.0155132	0.999847	-0.13457	0.999872
ENSG00000204642	-0.0462033	0.999989	0.146134	0.990485	0.101827	0.999985	0.0556241	0.999847	-0.0443061	0.999872
ENSG00000204632	0.202193	NA	-1.06166	NA	-0.696303	NA	-0.49411	NA	0.365356	NA
ENSG00000206503	1.31986	0.999989	-0.382052	0.999073	-1.05394	0.999985	0.265926	0.999847	-0.671884	0.999872
ENSG00000204592	-0.0169379	0.999989	-0.338546	0.717029	-0.179227	0.999985	-0.196165	0.999847	0.159318	0.999872
ENSG00000204525	-0.0299735	0.999989	-0.130844	0.755865	-0.113924	0.999985	-0.143897	0.999847	0.0169203	0.999872
ENSG00000234745	0.00203134	0.999989	-0.036155	0.997198	-0.0358634	0.999985	-0.0338321	0.999847	0.000291597	0.999872
ENSG00000234127	0.0463143	0.999989	0.0769924	0.980409	0.00660044	0.999985	0.0529148	0.999847	-0.0703919	0.999872
ENSG00000204613	-0.07243	0.999989	0.0558746	0.999073	0.142421	0.999985	0.0699912	0.999847	0.0865465	0.999872
ENSG00000204610	-0.024478	0.999989	0.0400794	0.994866	0.0526469	0.999985	0.0281689	0.999847	0.0125675	0.999872
ENSG00000204614	-0.0049269	0.999989	-0.0151674	0.999073	0.0155308	0.999985	0.0106039	0.999847	0.0306982	0.999872
ENSG00000204681	0.00435179	0.999989	-0.0195117	0.999073	0.0595641	0.999985	0.0639159	0.999847	0.0790758	0.999872
ENSG00000066379	-0.0133108	0.999989	-0.168709	0.726755	-0.0834063	0.999985	-0.096717	0.999847	0.0853024	0.999872
ENSG00000204644	-0.023114	0.999989	0.0202458	0.999073	0.0335696	0.999985	0.0104556	0.999847	0.0133238	0.999872
ENSG00000204599	0.00243467	0.999989	0.0555972	0.908499	0.0456903	0.999985	0.048125	0.999847	-0.00990683	0.999872
ENSG00000204574	-0.0419579	0.999989	-0.0422472	0.999073	0.0656907	0.999985	0.0237328	0.999847	0.107938	0.999872
ENSG00000204569	0.0211059	0.999989	-0.0070618	0.99919	0.045759	0.999985	0.0668649	0.999847	0.0528208	0.999872
ENSG00000137337	-0.159267	0.999989	0.120786	0.983207	0.157584	0.999985	-0.00168348	0.999847	0.0367977	0.999872
ENSG00000204590	0.166253	0.999989	0.162278	0.994947	0.000856184	0.999985	0.167109	0.999847	-0.161422	0.999872
ENSG00000204560	-0.0180665	0.999989	-0.221907	0.866656	0.00397556	0.999985	-0.014091	0.999847	0.225883	0.999872
ENSG00000196230	-0.0261707	0.999989	-0.312164	0.710492	-0.0128304	0.999985	-0.039001	0.999847	0.299334	0.999872
ENSG00000204580	0.0533843	0.999989	0.00930386	0.999073	0.0038646	0.999985	0.0572489	0.999847	-0.00543926	0.999872
ENSG00000213780	-0.0185818	0.999989	0.0558714	0.999073	0.262347	0.999985	0.243765	0.999847	0.206476	0.999872
ENSG00000137411	-0.0423081	0.999989	0.0177763	0.999073	-0.0505965	0.999985	-0.0929045	0.999847	-0.0683728	0.999872
ENSG00000204536	-0.0211449	0.999989	-0.0615781	0.999073	0.363601	0.999985	0.342456	0.999847	0.425179	0.999872
ENSG00000137310	0.0275717	0.999989	-0.172792	0.947722	0.0498946	0.999985	0.0774663	0.999847	0.222686	0.999872
ENSG00000204520	-0.0771555	0.999989	-0.0434049	0.999073	0.222222	0.999985	0.145066	0.999847	0.265627	0.999872
ENSG00000204516	-0.0945588	0.999989	0.312296	0.996713	0.938436	0.999985	0.843877	0.999847	0.62614	0.999872
ENSG00000204520	0.016107	0.999989	-0.0402083	0.994866	0.063791	0.999985	0.079898	0.999847	0.103999	0.999872
ENSG00000204516	0.00555954	0.999989	-0.0681283	0.930742	-0.00273783	0.999985	0.00282171	0.999847	0.0653904	0.999872
ENSG00000204642	0.179886	0.999989	-0.0590713	0.999073	-0.477344	0.999985	-0.297458	0.999847	-0.418273	0.999872
ENSG00000204632	-0.0281287	0.999989	-0.196222	0.506967	-0.0746566	0.999985	-0.102785	0.999847	0.121565	0.999872
ENSG00000206503	-0.0619055	0.999989	-0.0376037	0.999073	0.0942436	0.999985	0.032338	0.999847	0.131847	0.999872
ENSG00000204592	1.18044	0.999989	-0.385752	0.999073	-0.879142	0.999985	0.301293	0.999847	-0.49339	0.999872
ENSG00000204525	0.00475018	0.999989	-0.506914	0.719081	-0.26747	0.999985	-0.26272	0.999847	0.239444	0.999872
ENSG00000234745	0.0444183	0.999989	-0.329619	0.554785	-0.290226	0.999985	-0.245808	0.999847	0.0393923	0.999872
ENSG00000204642	-0.0215229	0.999989	-0.0297812	0.999073	0.00159737	0.999985	-0.0199256	0.999847	0.0313786	0.999872
ENSG00000204632	0.0284118	0.999989	-0.0907903	0.892452	-0.0279928	0.999985	0.000419054	0.999847	0.0627975	0.999872
ENSG00000206503	0.0365508	0.999989	-0.110748	0.983825	0.0164028	0.999985	0.0529537	0.999847	0.127151	0.999872
ENSG00000204592	-0.0071657	0.999989	0.0534339	0.999073	0.00432964	0.999985	-0.00283606	0.999847	-0.0491043	0.999872
ENSG00000204525	-0.0469657	0.999989	-0.0485675	0.989728	0.0625559	0.999985	0.0155902	0.999847	0.111123	0.999872
ENSG00000234745	-0.0768826	0.999989	-0.0402964	0.999073	-0.0149701	0.999985	-0.0918527	0.999847	0.0253262	0.999872
ENSG00000198563	0.0510334	0.999989	-0.0949089	0.899781	-0.0587033	0.999985	-0.00766985	0.999847	0.0362057	0.999872
ENSG00000254870	0.00756956	0.999989	-0.357541	0.587874	0.107095	0.999985	0.114664	0.999847	0.464635	0.999872
ENSG00000204498	-0.54328	0.999989	1.20686	0.863653	1.74792	0.999985	1.20465	0.999847	0.541062	0.999872
ENSG00000226979	0.0240068	0.999989	-0.102979	0.563299	0.0399576	0.999985	0.0639644	0.999847	0.142936	0.999872
ENSG00000232810	-0.0524098	0.999989	-0.0218384	0.999073	-0.0650772	0.999985	-0.117487	0.999847	-0.0432388	0.999872
ENSG00000227507	-0.00256938	0.999989	-0.127502	0.762028	-0.125021	0.999985	-0.127591	0.999847	0.00248071	0.999872
ENSG00000204475	-0.0446141	0.999989	-0.140523	0.960675	0.216373	0.999985	0.171759	0.999847	0.356896	0.999872
ENSG00000204469	-0.0536027	0.999989	0.0430704	0.996238	0.13033	0.999985	0.0767275	0.999847	0.0872598	0.999872
ENSG00000204463	-0.0359462	0.999989	-0.0699388	0.92925	-0.038945	0.999985	-0.0748912	0.999847	0.0309937	0.999872
ENSG00000204444	0.516915	0.999989	-0.232353	0.988525	-0.502061	0.999985	0.0148533	0.999847	-0.269709	0.999872
ENSG00000204438	-0.0466164	0.999989	-0.086373	0.919137	-0.0203421	0.999985	-0.0669586	0.999847	0.0660308	0.999872
ENSG00000263020	0.15854	0.999989	-0.21613	0.848966	-0.0461405	0.999985	0.1124	0.999847	0.16999	0.999872
ENSG00000204428	0.107665	0.999989	0.0241327	0.999073	0.104334	0.999985	0.212	0.999847	0.0802015	0.999872
ENSG00000204386	-0.0460475	0.999989	-0.354998	0.983207	-0.268682	0.999985	-0.314729	0.999847	0.0863162	0.999872
ENSG00000204385	0.0841284	0.999989	-0.390618	0.999073	-0.747381	0.999985	-0.663253	0.999847	-0.356764	0.999872
ENSG00000204371	0.0573986	0.999989	-0.0253961	0.999073	0.0363302	0.999985	0.0937288	0.999847	0.0617264	0.999872
ENSG00000204366	0.0236815	0.999989	-0.165158	0.980409	0.0269294	0.999985	0.0506109	0.999847	0.192087	0.999872
ENSG00000166278	0.0355396	0.999989	0.0570727	0.999073	0.041779	0.999985	0.0773187	0.999847	-0.0152937	0.999872
ENSG00000204356	0.0208815	0.999989	0.0739701	0.999073	0.0919303	0.999985	0.112812	0.999847	0.0179602	0.999872
ENSG00000204351	-0.121792	0.999989	-0.00326157	0.999826	0.220023	0.999985	0.09823	0.999847	0.223284	0.999872
ENSG00000204348	-0.147597	0.999989	0.44966	0.690373	0.340138	0.999985	0.192541	0.999847	-0.109522	0.999872
ENSG00000204344	-0.0558641	0.999989	-0.382977	0.790873	-0.122367	0.999985	-0.178231	0.999847	0.260611	0.999872
ENSG00000244731	0.0270848	0.999989	0.00830946	0.99919	0.0628199	0.999985	0.0899048	0.999847	0.0545105	0.999872
ENSG00000224389	-0.00417615	0.999989	0.126415	0.98338	0.171883	0.999985	0.167707	0.999847	0.0454685	0.999872
ENSG00000231852	0.0127622	0.999989	-0.0344104	0.980892	0.0127815	0.999985	0.0255437	0.999847	0.0471918	0.999872
ENSG00000213676	0.0928192	0.999989	-0.177443	0.898292	-0.0325014	0.999985	0.0603178	0.999847	0.144941	0.999872
ENSG00000204315	-0.0444468	0.999989	-0.194327	0.991161	0.0424534	0.999985	-0.00199344	0.999847	0.236781	0.999872
ENSG00000221988	-0.0158067	0.999989	0.0557512	0.815562	0.00489093	0.999985	-0.0109157	0.999847	-0.0508602	0.999872
ENSG00000258388	-0.00541539	0.999989	-0.197959	0.878354	-0.0173774	0.999985	-0.0227928	0.999847	0.180581	0.999872
ENSG00000241404	-0.0297019	0.999989	0.0463209	0.996713	-0.00750312	0.999985	-0.037205	0.999847	-0.053824	0.999872
ENSG00000204310	-0.00397519	0.999989	0.0240393	0.999073	0.0700466	0.999985	0.0660714	0.999847	0.0460073	0.999872
ENSG00000204308	0.0581761	0.999989	0.356145	0.671989	0.0532212	0.999985	0.111397	0.999847	-0.302924	0.999872
ENSG00000204305	0.0117439	0.999989	0.670005	0.482074	0.247029	0.999985	0.258773	0.999847	-0.422976	0.999872
ENSG00000204304	-1.48786	0.999989	2.83562	0.707745	2.61179	0.999985	1.12392	0.999847	-0.223828	0.999872
ENSG00000213654	-0.0409416	0.999989	-0.0321208	0.999073	0.0674166	0.999985	0.0264751	0.999847	0.0995375	0.999872
ENSG00000204301	-0.0352963	0.999989	-0.184652	0.938836	-0.0974288	0.999985	-0.132725	0.999847	0.0872233	0.999872
ENSG00000186470	-0.233993	0.999989	-0.0279907	0.999073	0.0295737	0.999985	-0.20442	0.999847	0.0575644	0.999872
ENSG00000111801	-0.00450705	0.999989	-0.130504	0.902303	-0.185675	0.999985	-0.190182	0.999847	-0.0551711	0.999872
ENSG00000113303	1.10897	0.999989	0.198458	0.999073	-0.315797	0.999985	0.793171	0.999847	-0.514255	0.999872
ENSG00000168903	0.0192726	0.999989	-0.113978	0.906211	-0.174518	0.999985	-0.155246	0.999847	-0.0605405	0.999872
ENSG00000204287	0.944127	0.999989	-0.535939	0.996238	-0.496822	0.999985	0.447305	0.999847	0.0391174	0.999872
ENSG00000179344	-0.142941	0.999989	0.0693925	0.999073	0.563599	0.999985	0.420658	0.999847	0.494207	0.999872
ENSG00000232629	0.0225537	0.999989	-0.175559	0.799665	-0.0801305	0.999985	-0.0575768	0.999847	0.0954288	0.999872
ENSG00000241106	-0.0387816	0.999989	0.0613478	0.917397	0.0537252	0.999985	0.0149436	0.999847	-0.00762255	0.999872
ENSG00000240065	-0.336283	0.999989	0.537412	0.59008	0.440462	0.999985	0.10418	0.999847	-0.0969499	0.999872
ENSG00000248993	-0.00714069	0.999989	0.173154	0.89559	0.0323595	0.999985	0.0252188	0.999847	-0.140794	0.999872
ENSG00000242574	-0.0452046	0.999989	0.488639	0.660381	0.28993	0.999985	0.244725	0.999847	-0.198709	0.999872
ENSG00000204257	-0.00049991	0.999989	-0.017191	0.999073	-0.0467682	0.999985	-0.0472681	0.999847	-0.0295772	0.999872
ENSG00000204256	-0.0369031	0.999989	0.00713539	0.999073	-0.00312932	0.999985	-0.0400324	0.999847	-0.0102647	0.999872
ENSG00000204252	-0.0319085	0.999989	-0.201958	0.652312	-0.166956	0.999985	-0.198864	0.999847	0.0350025	0.999872
ENSG00000204248	-0.0319834	0.999989	-0.12913	0.899781	-0.0122221	0.999985	-0.0442055	0.999847	0.116908	0.999872
ENSG00000204231	0.00654362	0.999989	0.0385239	0.999073	-0.0191763	0.999985	-0.0126327	0.999847	-0.0577002	0.999872
ENSG00000112473	0.0223027	0.999989	0.0179399	0.999073	0.0557611	0.999985	0.0780638	0.999847	0.0378212	0.999872
ENSG00000204228	0.0236427	0.999989	-0.308947	0.6384	-0.0482828	0.999985	-0.0246401	0.999847	0.260665	0.999872
ENSG00000204227	-0.0651386	0.999989	-0.12772	0.942197	0.0360009	0.999985	-0.0291377	0.999847	0.163721	0.999872
ENSG00000112175	-0.0350876	0.999989	0.0215607	0.999073	0.104252	0.999985	0.0691639	0.999847	0.0826908	0.999872
ENSG00000146151	0.0844035	0.999989	-0.0579349	0.994529	0.0801068	0.999985	0.16451	0.999847	0.138042	0.999872
ENSG00000187871	-0.0603779	0.999989	0.0274155	0.994947	0.0786197	0.999985	0.0182418	0.999847	0.0512042	0.999872
ENSG00000168143	-0.0405755	0.999989	0.0748872	0.999073	0.116545	0.999985	0.0759698	0.999847	0.0416582	0.999872
ENSG00000137251	-0.0294432	0.999989	-0.107333	0.952416	-0.118839	0.999985	-0.148282	0.999847	-0.0115059	0.999872
ENSG00000146147	-0.1176	0.999989	0.289529	0.86865	0.230557	0.999985	0.112957	0.999847	-0.0589715	0.999872
ENSG00000137269	0.0468679	0.999989	-0.111446	0.936981	-0.11184	0.999985	-0.0649723	0.999847	-0.000394246	0.999872
ENSG00000124743	0.00189915	0.999989	-0.0775025	0.756172	-0.0527755	0.999985	-0.0508763	0.999847	0.024727	0.999872
ENSG00000001084	-0.0101438	0.999989	-0.0179502	0.99919	-0.200518	0.999985	-0.210662	0.999847	-0.182568	0.999872
ENSG00000112232	-0.402836	0.999989	-0.0493382	0.999073	0.502425	0.999985	0.0995893	0.999847	0.551763	0.999872
ENSG00000146143	-0.0262638	0.999989	-0.139874	0.831086	-0.0628517	0.999985	-0.0891155	0.999847	0.0770222	0.999872
ENSG00000112200	-0.0525155	0.999989	0.0259115	0.999073	0.0184598	0.999985	-0.0340557	0.999847	-0.00745171	0.999872
ENSG00000151917	-0.0178031	0.999989	-0.0109787	0.999073	0.0236255	0.999985	0.00582234	0.999847	0.0346042	0.999872
ENSG00000151914	0.0245606	0.999989	-0.0739986	0.994866	-0.0134024	0.999985	0.0111582	0.999847	0.0605962	0.999872
ENSG00000223501	-0.0239968	0.999989	-0.0705709	0.915299	-0.0567087	0.999985	-0.0807055	0.999847	0.0138622	0.999872
ENSG00000231500	0.00875139	0.999989	-0.0647245	0.914747	-0.0400603	0.999985	-0.0313089	0.999847	0.0246642	0.999872
ENSG00000235863	-0.119824	0.999989	-0.732766	0.685169	-0.211289	0.999985	-0.331113	0.999847	0.521477	0.999872
ENSG00000227057	0.178968	0.999989	-0.10044	0.99869	-0.0454929	0.999985	0.133475	0.999847	0.0549475	0.999872
ENSG00000204220	-0.108838	0.999989	-0.111245	0.967365	0.104474	0.999985	-0.00436436	0.999847	0.215719	0.999872
ENSG00000237441	-0.0367942	0.999989	0.0594093	0.999073	0.348438	0.999985	0.311644	0.999847	0.289029	0.999872
ENSG00000231925	-0.0688318	0.999989	-0.125568	0.882274	-0.0914801	0.999985	-0.160312	0.999847	0.0340884	0.999872
ENSG00000204209	-0.0506549	0.999989	0.0463302	0.990485	0.0430416	0.999985	-0.00761325	0.999847	-0.0032886	0.999872
ENSG00000237649	-0.163035	0.999989	0.137057	0.770277	0.278911	0.999985	0.115876	0.999847	0.141854	0.999872
ENSG00000112511	-0.0404856	0.999989	-0.0220796	0.999073	0.0294355	0.999985	-0.0110501	0.999847	0.0515151	0.999872
ENSG00000112514	-0.0346377	0.999989	0.0103049	0.999073	0.079349	0.999985	0.0447113	0.999847	0.0690441	0.999872
ENSG00000197283	0.204409	0.999989	0.258858	0.999073	0.946775	0.999985	1.15118	0.999847	0.687917	0.999872
ENSG00000030110	-1.11952	0.999989	0.463644	0.994947	1.89082	0.999985	0.771303	0.999847	1.42718	0.999872
ENSG00000096433	-0.817393	0.999989	0.327177	0.999073	0.93417	0.999985	0.116777	0.999847	0.606992	0.999872
ENSG00000161904	0.0138928	0.999989	-0.0227673	0.999073	-0.0534704	0.999985	-0.0395776	0.999847	-0.0307032	0.999872
ENSG00000096395	-0.15616	0.999989	0.209449	0.997198	-0.26268	0.999985	-0.418839	0.999847	-0.472129	0.999872
ENSG00000124493	-0.0136502	0.999989	-0.0588461	0.961443	-0.0547786	0.999985	-0.0684288	0.999847	0.00406743	0.999872
ENSG00000196821	-0.00956375	0.999989	0.463151	0.933113	0.68362	0.999985	0.674057	0.999847	0.22047	0.999872
ENSG00000124562	-0.0391256	0.999989	-0.145953	0.959624	-0.196201	0.999985	-0.235327	0.999847	-0.050248	0.999872
ENSG00000065060	-0.0319415	0.999989	-0.39317	0.915601	-0.100105	0.999985	-0.132046	0.999847	0.293065	0.999872
ENSG00000064995	-0.00240999	0.999989	0.0906211	0.663474	-0.00889841	0.999985	-0.0113084	0.999847	-0.0995195	0.999872
ENSG00000064999	-0.0231049	0.999989	0.0203935	0.999073	0.0353633	0.999985	0.0122584	0.999847	0.0149698	0.999872
ENSG00000124678	0.00158807	0.999989	0.139917	0.857549	0.0936134	0.999985	0.0952014	0.999847	-0.0463034	0.999872
ENSG00000146197	-0.0651424	0.999989	-0.035056	0.999073	0.0101823	0.999985	-0.0549601	0.999847	0.0452382	0.999872
ENSG00000065029	0.239414	0.999989	0.265472	0.95031	-0.113225	0.999985	0.126188	0.999847	-0.378697	0.999872
ENSG00000023892	-0.381345	0.999989	-0.139596	0.999073	0.434172	0.999985	0.0528276	0.999847	0.573768	0.999872
ENSG00000112033	-0.0697451	0.999989	0.587864	0.734907	0.552149	0.999985	0.482404	0.999847	-0.0357154	0.999872
ENSG00000198755	-0.0180589	0.999989	-0.0252347	0.999073	0.0229984	0.999985	0.00493957	0.999847	0.0482331	0.999872
ENSG00000007866	0.0192795	0.999989	-0.0113784	0.999073	0.0280003	0.999985	0.0472798	0.999847	0.0393787	0.999872
ENSG00000112039	-0.0599364	0.999989	-0.0765123	0.999073	-0.0275016	0.999985	-0.0874381	0.999847	0.0490106	0.999872
ENSG00000096060	-0.0117276	0.999989	-0.0492425	0.994947	-0.0297641	0.999985	-0.0414917	0.999847	0.0194784	0.999872
ENSG00000157343	-0.0264155	0.999989	-0.101625	0.875229	0.0341699	0.999985	0.0077544	0.999847	0.135795	0.999872
ENSG00000137392	-0.0352677	0.999989	-0.0957466	0.983207	0.00831322	0.999985	-0.0269545	0.999847	0.10406	0.999872
ENSG00000197753	-0.0943998	0.999989	0.390595	0.726755	0.362983	0.999985	0.268583	0.999847	-0.0276123	0.999872
ENSG00000096063	0.186555	0.999989	0.0680424	0.999073	-0.563079	0.999985	-0.376524	0.999847	-0.631121	0.999872
ENSG00000112053	-0.0757407	0.999989	0.0919038	0.999073	0.270472	0.999985	0.194732	0.999847	0.178568	0.999872
ENSG00000112062	-0.249388	0.999989	-0.0165424	0.99919	-0.878954	0.999985	-1.12834	0.999847	-0.862412	0.999872
ENSG00000180316	-0.205701	0.999989	0.669557	0.878265	0.321548	0.999985	0.115846	0.999847	-0.34801	0.999872
ENSG00000189325	-0.0799801	0.999989	0.351789	0.6384	0.187501	0.999985	0.107521	0.999847	-0.164288	0.999872
ENSG00000010030	0.0455681	0.999989	0.0804207	0.999073	0.0861002	0.999985	0.131668	0.999847	0.00567944	0.999872
ENSG00000112078	-0.154854	0.999989	0.381339	0.964826	0.665075	0.999985	0.510221	0.999847	0.283735	0.999872
ENSG00000112079	0.0478361	0.999989	-0.00726013	0.999073	-0.024142	0.999985	0.023694	0.999847	-0.0168819	0.999872
ENSG00000112081	-0.043108	0.999989	0.569992	0.735673	0.533228	0.999985	0.49012	0.999847	-0.0367639	0.999872
ENSG00000124762	0.021325	0.999989	-0.156721	0.986782	0.0116307	0.999985	0.0329557	0.999847	0.168352	0.999872
ENSG00000255587	-0.144438	0.999989	-0.556934	0.987168	0.405016	0.999985	0.260578	0.999847	0.96195	0.999872
ENSG00000124772	-0.126345	0.999989	-0.062286	0.983825	0.187697	0.999985	0.0613519	0.999847	0.249983	0.999872
ENSG00000164530	-0.0405067	0.999989	0.216018	0.898263	0.025155	0.999985	-0.0153517	0.999847	-0.190863	0.999872
ENSG00000137409	0.0534756	0.999989	-0.0748139	0.952317	-0.0258806	0.999985	0.027595	0.999847	0.0489332	0.999872
ENSG00000146192	-0.0526755	0.999989	0.248365	0.941902	0.281275	0.999985	0.228599	0.999847	0.0329099	0.999872
ENSG00000137193	-0.0131372	0.999989	-0.129696	0.983207	0.0376713	0.999985	0.024534	0.999847	0.167367	0.999872
ENSG00000065491	-0.177905	0.999989	-0.0860234	0.999073	0.568583	0.999985	0.390679	0.999847	0.654607	0.999872
ENSG00000112130	-0.212771	0.999989	-0.498412	0.91957	-0.104546	0.999985	-0.317317	0.999847	0.393866	0.999872
ENSG00000137200	-0.11976	0.999989	0.298421	0.941902	0.561199	0.999985	0.441439	0.999847	0.262778	0.999872
ENSG00000112139	-0.00963412	0.999989	-0.0374161	0.999073	-0.0342063	0.999985	-0.0438404	0.999847	0.00320982	0.999872
ENSG00000124721	0.0414098	0.999989	0.196196	0.899781	0.132034	0.999985	0.173444	0.999847	-0.0641621	0.999872
ENSG00000112164	0.0438454	0.999989	-0.0197191	0.999073	-0.0633134	0.999985	-0.019468	0.999847	-0.0435943	0.999872
ENSG00000124780	0.0207753	0.999989	-0.00080595	0.999826	0.0147145	0.999985	0.0354898	0.999847	0.0155204	0.999872
ENSG00000164627	0.955675	0.999989	0.239414	0.999073	-0.935318	0.999985	0.0203571	0.999847	-1.17473	0.999872
ENSG00000146122	0.0822999	0.999989	0.00621127	0.999073	-0.0500215	0.999985	0.0322784	0.999847	-0.0562327	0.999872
ENSG00000124615	0.0224893	0.999989	-0.0834683	0.866656	-0.0669391	0.999985	-0.0444499	0.999847	0.0165292	0.999872
ENSG00000156564	-0.0237188	0.999989	-0.00165219	0.99919	-0.0202024	0.999985	-0.0439212	0.999847	-0.0185502	0.999872
ENSG00000001167	-0.0889503	0.999989	-0.0555905	0.987507	-0.00195712	0.999985	-0.0909075	0.999847	0.0536333	0.999872
ENSG00000112195	-0.00978486	0.999989	-0.0875602	0.899781	-0.000646483	0.999985	-0.0104313	0.999847	0.0869137	0.999872
ENSG00000096264	-0.114099	0.999989	0.0240119	0.999073	0.180366	0.999985	0.0662671	0.999847	0.156354	0.999872
ENSG00000137166	-0.0289829	0.999989	0.00570689	0.999073	0.0130343	0.999985	-0.0159485	0.999847	0.00732743	0.999872
ENSG00000112559	-0.0167081	0.999989	-0.0895216	0.852982	-0.0535862	0.999985	-0.0702943	0.999847	0.0359354	0.999872
ENSG00000112561	0.0388979	0.999989	0.268905	0.625473	0.0389138	0.999985	0.0778117	0.999847	-0.229992	0.999872
ENSG00000137218	-0.0978626	0.999989	0.200813	0.721839	0.184583	0.999985	0.0867203	0.999847	-0.0162297	0.999872
ENSG00000164663	-0.343496	0.999989	-0.00508894	0.99919	0.401257	0.999985	0.0577611	0.999847	0.406346	0.999872
ENSG00000214732	0.0300784	0.999989	-0.128717	0.898263	0.0404832	0.999985	0.0705616	0.999847	0.1692	0.999872
ENSG00000048545	0.837001	0.999989	-0.824119	0.894425	-1.12378	0.999985	-0.286779	0.999847	-0.299661	0.999872
ENSG00000112599	0.255019	0.999989	-0.403475	0.6384	-0.792905	0.999985	-0.537886	0.999847	-0.38943	0.999872
ENSG00000048544	0.0295563	0.999989	0.0302542	0.999073	0.0588103	0.999985	0.0883666	0.999847	0.0285561	0.999872
ENSG00000124496	0.0195007	0.999989	-0.0363858	0.999073	0.127833	0.999985	0.147333	0.999847	0.164218	0.999872
ENSG00000024048	0.428964	0.999989	0.320125	0.999073	0.668408	0.999985	1.09737	0.999847	0.348283	0.999872
ENSG00000112624	-0.00996724	0.999989	0.0291762	0.999073	0.104501	0.999985	0.094534	0.999847	0.075325	0.999872
ENSG00000171611	-0.0758174	0.999989	0.11506	0.767834	0.107421	0.999985	0.0316039	0.999847	-0.00763855	0.999872
ENSG00000137161	-0.0425943	0.999989	-0.137429	0.941902	-0.182052	0.999985	-0.224647	0.999847	-0.0446236	0.999872
ENSG00000124587	-0.122675	0.999989	0.424467	0.806459	0.364983	0.999985	0.242308	0.999847	-0.0594838	0.999872
ENSG00000112640	0.0269578	0.999989	-0.0536214	0.967844	-0.0772619	0.999985	-0.050304	0.999847	-0.0236405	0.999872
ENSG00000124733	0.0293617	0.999989	-0.0323058	0.999073	-0.0286429	0.999985	0.000718886	0.999847	0.00366294	0.999872
ENSG00000124541	-0.0486413	0.999989	0.0110183	0.999073	0.0407614	0.999985	-0.00787988	0.999847	0.0297431	0.999872
ENSG00000044090	-0.00635724	0.999989	-0.122816	0.931948	-0.0752818	0.999985	-0.081639	0.999847	0.0475346	0.999872
ENSG00000112651	0.721569	0.999989	-0.0957051	0.999073	-0.70532	0.999985	0.016249	0.999847	-0.609614	0.999872
ENSG00000137171	0.0215231	0.999989	0.0725222	0.983973	0.140365	0.999985	0.161888	0.999847	0.0678426	0.999872
ENSG00000112655	-0.0348577	0.999989	0.076219	0.857202	0.0372831	0.999985	0.00242542	0.999847	-0.0389359	0.999872
ENSG00000112658	-7.69e-05	0.999989	-0.147317	0.606277	-0.0237693	0.999985	-0.0238462	0.999847	0.123547	0.999872
ENSG00000146216	-0.0239081	0.999989	-0.172498	0.808717	-0.0354223	0.999985	-0.0593304	0.999847	0.137076	0.999872
ENSG00000171467	0.0194854	0.999989	-0.0777889	0.98282	-0.0490017	0.999985	-0.0295163	0.999847	0.0287872	0.999872
ENSG00000146215	-0.0293984	0.999989	-0.0381501	0.923535	-0.0399529	0.999985	-0.0693514	0.999847	-0.00180281	0.999872
ENSG00000204052	-0.0326695	0.999989	0.140328	0.903901	0.187665	0.999985	0.154996	0.999847	0.0473372	0.999872
ENSG00000124571	0.0855696	0.999989	0.104131	0.999073	0.349913	0.999985	0.435483	0.999847	0.245783	0.999872
ENSG00000124574	-0.257298	0.999989	-0.171091	0.953104	-0.00656474	0.999985	-0.263863	0.999847	0.164526	0.999872
ENSG00000171462	-0.0942952	0.999989	0.420892	0.717509	0.396504	0.999985	0.302209	0.999847	-0.0243881	0.999872
ENSG00000170734	-0.0699512	0.999989	0.0423263	0.999073	-0.0157677	0.999985	-0.085719	0.999847	-0.058094	0.999872
ENSG00000137221	-0.0425644	0.999989	0.0538117	0.999073	-0.0414593	0.999985	-0.0840237	0.999847	-0.095271	0.999872
ENSG00000172432	0.0513671	0.999989	0.29039	0.710492	0.0183161	0.999985	0.0696833	0.999847	-0.272074	0.999872
ENSG00000172426	0.0436927	0.999989	0.198653	0.808745	0.174175	0.999985	0.217867	0.999847	-0.024478	0.999872
ENSG00000096080	-0.0216278	0.999989	-0.501959	0.604522	-0.262836	0.999985	-0.284464	0.999847	0.239123	0.999872
ENSG00000112715	-0.00361593	0.999989	-0.0996575	0.955671	-0.115059	0.999985	-0.118675	0.999847	-0.0154011	0.999872
ENSG00000180992	0.298441	0.999989	0.0201087	0.99919	0.431406	0.999985	0.729847	0.999847	0.411298	0.999872
ENSG00000137216	-0.0378607	0.999989	-0.0457391	0.994529	0.0514801	0.999985	0.0136194	0.999847	0.0972193	0.999872
ENSG00000137225	-0.0130528	0.999989	-0.0102764	0.999073	-0.0968341	0.999985	-0.109887	0.999847	-0.0865577	0.999872
ENSG00000112759	0.00997187	0.999989	-0.053619	0.999073	0.0102864	0.999985	0.0202583	0.999847	0.0639054	0.999872
ENSG00000157593	-0.0197848	0.999989	0.585676	0.987238	-0.634624	0.999985	-0.654409	0.999847	-1.2203	0.999872
ENSG00000146232	0.979456	0.999989	-0.382252	0.999073	0.256701	0.999985	1.23616	0.999847	0.638953	0.999872
ENSG00000124608	-0.144096	0.999989	-0.386951	0.962982	-0.349861	0.999985	-0.493956	0.999847	0.0370899	0.999872
ENSG00000096401	0.244324	0.999989	-0.118107	0.999073	0.207714	0.999985	0.452038	0.999847	0.325821	0.999872
ENSG00000196284	0.626523	0.999989	-0.457989	0.988525	-0.870418	0.999985	-0.243894	0.999847	-0.412429	0.999872
ENSG00000124813	0.214723	0.999989	0.340301	0.972186	-0.24776	0.999985	-0.0330372	0.999847	-0.588061	0.999872
ENSG00000112796	-0.0378144	0.999989	-0.0722034	0.986782	-0.123723	0.999985	-0.161537	0.999847	-0.0515193	0.999872
ENSG00000172348	-0.151853	0.999989	0.0347456	0.999142	0.0414839	0.999985	-0.110369	0.999847	0.00673831	0.999872
ENSG00000146233	-0.093281	0.999989	0.237397	0.885403	0.242178	0.999985	0.148897	0.999847	0.00478097	0.999872
ENSG00000153291	-0.21772	0.999989	0.163607	0.980409	0.284851	0.999985	0.0671313	0.999847	0.121244	0.999872
ENSG00000146070	-0.0749332	0.999989	-0.0371397	0.999073	-0.0100276	0.999985	-0.0849608	0.999847	0.0271121	0.999872
ENSG00000069122	0.0299674	0.999989	0.0510583	0.955188	-0.0408295	0.999985	-0.0108621	0.999847	-0.0918878	0.999872
ENSG00000153292	-0.0052329	0.999989	-0.0201705	0.999073	-0.0305411	0.999985	-0.035774	0.999847	-0.0103705	0.999872
ENSG00000146072	0.00142299	0.999989	0.331549	0.879813	0.144305	0.999985	0.145728	0.999847	-0.187245	0.999872
ENSG00000244694	-0.0600775	0.999989	0.058873	0.994947	-0.0604102	0.999985	-0.120488	0.999847	-0.119283	0.999872
ENSG00000031691	-0.052779	0.999989	-0.100708	0.988525	-0.00211136	0.999985	-0.0548904	0.999847	0.0985971	0.999872
ENSG00000146085	0.0804935	0.999989	0.340194	0.591584	0.112711	0.999985	0.193205	0.999847	-0.227483	0.999872
ENSG00000197261	-0.0221856	0.999989	0.0517116	0.927914	0.0460288	0.999985	0.0238432	0.999847	-0.00568283	0.999872
ENSG00000112077	0.0329756	0.999989	0.0627424	0.999073	-0.0557949	0.999985	-0.0228192	0.999847	-0.118537	0.999872
ENSG00000124490	0.228891	0.999989	-0.0973504	0.999073	-0.120455	0.999985	0.108435	0.999847	-0.0231049	0.999872
ENSG00000124812	-0.0410551	0.999989	0.0283709	0.999073	0.0756871	0.999985	0.034632	0.999847	0.0473162	0.999872
ENSG00000170927	-0.264867	0.999989	0.606317	0.891675	0.560364	0.999985	0.295497	0.999847	-0.0459528	0.999872
ENSG00000112115	-0.183298	0.999989	-0.617128	0.999073	0.938642	0.999985	0.755344	0.999847	1.55577	0.999872
ENSG00000112116	-0.0330316	0.999989	-0.140863	0.756665	-0.122391	0.999985	-0.155423	0.999847	0.0184715	0.999872
ENSG00000170915	-0.0281107	0.999989	-0.164867	0.752494	0.0189138	0.999985	-0.0091969	0.999847	0.183781	0.999872
ENSG00000169684	-0.0989574	0.999989	0.00428868	0.99919	-0.0172147	0.999985	-0.116172	0.999847	-0.0215034	0.999872
ENSG00000080644	0.160011	0.999989	-0.75473	0.815191	-0.0846222	0.999985	0.0753886	0.999847	0.670108	0.999872
ENSG00000117971	0.0379805	0.999989	-0.1109	0.994866	-0.037052	0.999985	0.000928463	0.999847	0.073848	0.999872
ENSG00000188266	0.0080921	0.999989	-0.125926	0.983207	-0.184874	0.999985	-0.176782	0.999847	-0.0589485	0.999872
ENSG00000136381	-0.56519	0.999989	1.53563	0.588156	1.24237	0.999985	0.677184	0.999847	-0.293251	0.999872
ENSG00000140395	0.0253393	0.999989	-0.00240099	0.99919	-0.0225054	0.999985	0.0028339	0.999847	-0.0201044	0.999872
ENSG00000103740	-0.133182	0.999989	0.494175	0.71314	0.294015	0.999985	0.160833	0.999847	-0.20016	0.999872
ENSG00000136425	-0.303086	0.999989	0.480294	0.707745	0.463444	0.999985	0.160358	0.999847	-0.0168495	0.999872
ENSG00000183476	1.02731	0.999989	0.483349	0.999073	0.103339	0.999985	1.13065	0.999847	-0.380009	0.999872
ENSG00000136378	0.130008	0.999989	0.18381	0.958015	-0.143838	0.999985	-0.0138303	0.999847	-0.327648	0.999872
ENSG00000185787	-0.0180588	0.999989	0.0248938	0.999073	-0.0422026	0.999985	-0.0602613	0.999847	-0.0670964	0.999872
ENSG00000103811	-0.266988	0.999989	0.296324	0.898263	0.372096	0.999985	0.105108	0.999847	0.0757721	0.999872
ENSG00000058335	-0.0600726	0.999989	-0.0560328	0.988525	-0.0330845	0.999985	-0.0931571	0.999847	0.0229484	0.999872
ENSG00000166557	0.214237	0.999989	-0.549485	0.952317	-0.80692	0.999985	-0.592683	0.999847	-0.257435	0.999872
ENSG00000169330	-0.168534	0.999989	0.23423	0.917397	0.501199	0.999985	0.332665	0.999847	0.266969	0.999872
ENSG00000087586	-0.316972	0.999989	0.778979	0.485451	0.716627	0.999985	0.399655	0.999847	-0.062352	0.999872
ENSG00000086666	0.03744	0.999989	-0.149216	0.561772	-0.0760644	0.999985	-0.0386245	0.999847	0.0731517	0.999872
ENSG00000103876	0.0118225	0.999989	-0.0121262	0.999073	-0.0305336	0.999985	-0.0187112	0.999847	-0.0184074	0.999872
ENSG00000136379	0.0977867	0.999989	-0.00886717	0.999073	0.00176053	0.999985	0.0995472	0.999847	0.0106277	0.999872
ENSG00000156206	0.00585655	0.999989	-0.260472	0.447949	-0.101435	0.999985	-0.095578	0.999847	0.159038	0.999872
ENSG00000172349	0.0177088	0.999989	-0.174741	0.719081	-0.0206213	0.999985	-0.00291254	0.999847	0.15412	0.999872
ENSG00000172345	-0.0447635	0.999989	0.182541	0.677245	0.214704	0.999985	0.169941	0.999847	0.0321627	0.999872
ENSG00000188869	-0.0758582	0.999989	-0.056179	0.987238	-0.0552669	0.999985	-0.131125	0.999847	0.000912092	0.999872
ENSG00000140598	-0.106913	0.999989	0.180567	0.586826	0.148403	0.999985	0.0414894	0.999847	-0.0321641	0.999872
ENSG00000156218	-0.0167974	0.999989	-0.0449639	0.999073	-0.0223455	0.999985	-0.0391429	0.999847	0.0226184	0.999872
ENSG00000140600	0.219215	0.999989	-0.0911858	0.999073	-0.554181	0.999985	-0.334966	0.999847	-0.462995	0.999872
ENSG00000169594	-0.00702206	0.999989	-0.0717267	0.887157	0.0145229	0.999985	0.0075008	0.999847	0.0862495	0.999872
ENSG00000136404	-0.0474347	0.999989	0.105834	0.902303	0.158413	0.999985	0.110979	0.999847	0.0525796	0.999872
ENSG00000064726	0.120255	0.999989	-0.137191	0.998725	-0.0197304	0.999985	0.100524	0.999847	0.117461	0.999872
ENSG00000103942	0.0831412	0.999989	-0.0147698	0.99919	-0.0658766	0.999985	0.0172646	0.999847	-0.0511068	0.999872
ENSG00000156232	0.00479766	0.999989	0.302398	0.567264	0.241262	0.999985	0.246059	0.999847	-0.0611362	0.999872
ENSG00000186628	0.0149209	0.999989	-0.037413	0.999073	-0.104255	0.999985	-0.089334	0.999847	-0.0668419	0.999872
ENSG00000103723	0.400496	0.999989	0.0277506	0.999073	-0.315783	0.999985	0.0847133	0.999847	-0.343533	0.999872
ENSG00000260836	-0.0333772	0.999989	0.12352	0.86869	0.122156	0.999985	0.0887785	0.999847	-0.00136411	0.999872
ENSG00000214575	0.00219694	0.999989	-0.0632605	0.908499	0.00951427	0.999985	0.0117112	0.999847	0.0727747	0.999872
ENSG00000073417	-0.0803948	0.999989	0.137065	0.87826	0.182295	0.999985	0.1019	0.999847	0.0452293	0.999872
ENSG00000140575	0.137768	0.999989	1.03818	0.999073	0.455552	0.999985	0.593321	0.999847	-0.582627	0.999872
ENSG00000197299	-0.0238211	0.999989	0.468494	0.899781	0.530176	0.999985	0.506355	0.999847	0.0616821	0.999872
ENSG00000140564	-0.195505	0.999989	0.0913895	0.999073	0.0264244	0.999985	-0.16908	0.999847	-0.064965	0.999872
ENSG00000182511	-0.111819	0.999989	0.184215	0.811608	0.173781	0.999985	0.0619625	0.999847	-0.0104337	0.999872
ENSG00000196547	0.0871581	0.999989	-0.0110819	0.999073	-0.0597544	0.999985	0.0274037	0.999847	-0.0486726	0.999872
ENSG00000184508	0.0143404	0.999989	-0.770209	0.690922	-0.166586	0.999985	-0.152246	0.999847	0.603623	0.999872
ENSG00000140553	0.000790021	0.999989	-0.0660532	0.980898	-0.0989831	0.999985	-0.0981931	0.999847	-0.0329299	0.999872
ENSG00000166965	-0.0675805	0.999989	-0.00407034	0.99919	0.0389076	0.999985	-0.0286729	0.999847	0.042978	0.999872
ENSG00000159650	0.394236	0.999989	1.04718	0.999073	-0.0894521	0.999985	0.304784	0.999847	-1.13664	0.999872
ENSG00000070476	-0.00718132	0.999989	-0.115018	0.899781	-0.0915105	0.999985	-0.0986918	0.999847	0.0235071	0.999872
ENSG00000114544	0.0104069	0.999989	0.0193428	0.999073	-0.0912877	0.999985	-0.0808807	0.999847	-0.11063	0.999872
ENSG00000163885	-0.31202	0.999989	0.134806	0.997198	0.206232	0.999985	-0.105788	0.999847	0.0714262	0.999872
ENSG00000157766	-0.0234801	0.999989	0.0499462	0.989744	-0.0575394	0.999985	-0.0810195	0.999847	-0.107486	0.999872
ENSG00000140545	-0.0254359	0.999989	0.0428089	0.999073	-0.13877	0.999985	-0.164205	0.999847	-0.181578	0.999872
ENSG00000140526	-0.0786344	0.999989	0.0712852	0.917397	0.114202	0.999985	0.0355673	0.999847	0.0429164	0.999872
ENSG00000140522	-0.0388985	0.999989	0.0314279	0.999073	0.0606186	0.999985	0.02172	0.999847	0.0291906	0.999872
ENSG00000140525	-0.129141	0.999989	0.0618539	0.999073	0.232408	0.999985	0.103267	0.999847	0.170554	0.999872
ENSG00000140521	-0.0383441	0.999989	-0.122728	0.848966	-0.062816	0.999985	-0.10116	0.999847	0.0599119	0.999872
ENSG00000166813	0.0254895	0.999989	0.0496709	0.98819	-0.0271818	0.999985	-0.00169232	0.999847	-0.0768527	0.999872
ENSG00000140519	0.016725	0.999989	-0.00927328	0.999073	0.00993311	0.999985	0.0266581	0.999847	0.0192064	0.999872
ENSG00000166819	-0.0190052	0.999989	0.338583	0.805398	0.252794	0.999985	0.233789	0.999847	-0.0857888	0.999872
ENSG00000140527	-0.131895	0.999989	0.621097	0.6384	0.255536	0.999985	0.123641	0.999847	-0.365561	0.999872
ENSG00000166823	0.0448118	0.999989	-0.100542	0.920437	-0.0940131	0.999985	-0.0492013	0.999847	0.00652867	0.999872
ENSG00000188095	0.0140612	0.999989	-0.0489855	0.955575	-0.0189778	0.999985	-0.00491657	0.999847	0.0300077	0.999872
ENSG00000166825	-0.00335581	0.999989	0.0595429	0.922496	0.0532695	0.999985	0.0499137	0.999847	-0.00627341	0.999872
ENSG00000242498	0.0445342	0.999989	0.48202	0.985796	0.389142	0.999985	0.433676	0.999847	-0.0928777	0.999872
ENSG00000250021	-0.0191408	0.999989	-0.137093	0.756172	-0.0471811	0.999985	-0.0663219	0.999847	0.0899123	0.999872
ENSG00000182054	0.0254136	0.999989	-0.0149588	0.999073	0.0533384	0.999985	0.078752	0.999847	0.0682972	0.999872
ENSG00000185043	-0.0243291	0.999989	-0.0735055	0.994529	-0.0483171	0.999985	-0.0726462	0.999847	0.0251883	0.999872
ENSG00000284626	-0.0376744	0.999989	-0.121369	0.756172	-0.0674799	0.999985	-0.105154	0.999847	0.0538887	0.999872
ENSG00000183208	-0.0242162	0.999989	0.0598343	0.994866	0.152118	0.999985	0.127902	0.999847	0.0922835	0.999872
ENSG00000169752	-0.0411166	0.999989	0.233186	0.565355	0.19695	0.999985	0.155833	0.999847	-0.036236	0.999872
ENSG00000140374	0.0754748	0.999989	-0.0290357	0.999073	0.0279306	0.999985	0.103405	0.999847	0.0569663	0.999872
ENSG00000169758	0.0185174	0.999989	-0.132201	0.688953	-0.113745	0.999985	-0.0952275	0.999847	0.0184557	0.999872
ENSG00000140386	1.11054	0.999989	-1.00229	0.806459	-0.877038	0.999985	0.233503	0.999847	0.125253	0.999872
ENSG00000117906	0.0209628	0.999989	0.00621509	0.999073	-0.0777902	0.999985	-0.0568274	0.999847	-0.0840053	0.999872
ENSG00000140368	0.589245	0.999989	0.121927	0.999073	-0.333199	0.999985	0.256045	0.999847	-0.455126	0.999872
ENSG00000140391	-0.0162426	0.999989	-0.0247735	0.999073	-0.000258237	0.999985	-0.0165009	0.999847	0.0245152	0.999872
ENSG00000173517	-0.060445	0.999989	0.0566542	0.830183	0.0920655	0.999985	0.0316205	0.999847	0.0354113	0.999872
ENSG00000140382	-0.049013	0.999989	-0.0370626	0.990485	0.0213636	0.999985	-0.0276494	0.999847	0.0584262	0.999872
ENSG00000169783	0.0927844	0.999989	-0.108198	0.944705	-0.0644661	0.999985	0.0283183	0.999847	0.0437322	0.999872
ENSG00000173546	0.519301	0.999989	-0.0455026	0.999073	-0.402716	0.999985	0.116586	0.999847	-0.357213	0.999872
ENSG00000173548	-0.0264452	0.999989	-0.103488	0.863902	-0.00817762	0.999985	-0.0346228	0.999847	0.0953106	0.999872
ENSG00000169371	1.02396	0.999989	-0.286159	0.999073	-0.955671	0.999985	0.0682864	0.999847	-0.669512	0.999872
ENSG00000169410	0.124433	0.999989	-0.385244	0.914747	-0.197351	0.999985	-0.0729182	0.999847	0.187893	0.999872
ENSG00000182950	-0.0303381	0.999989	0.153345	0.961443	0.24436	0.999985	0.214022	0.999847	0.0910148	0.999872
ENSG00000169375	-0.0557927	0.999989	-0.0894632	0.998477	0.0595395	0.999985	0.00374679	0.999847	0.149003	0.999872
ENSG00000140400	-0.0652684	0.999989	-0.216597	0.887157	-0.0475328	0.999985	-0.112801	0.999847	0.169065	0.999872
ENSG00000140398	0.00690585	0.999989	0.477369	0.506967	0.247409	0.999985	0.254315	0.999847	-0.22996	0.999872
ENSG00000140365	-0.304312	0.999989	0.740318	0.811608	0.533791	0.999985	0.22948	0.999847	-0.206527	0.999872
ENSG00000167173	0.0285584	0.999989	0.03863	0.99668	0.0560624	0.999985	0.0846209	0.999847	0.0174325	0.999872
ENSG00000198794	-0.0192775	0.999989	0.0617978	0.943404	-0.0540108	0.999985	-0.0732883	0.999847	-0.115809	0.999872
ENSG00000178718	-0.459178	0.999989	0.400363	0.90324	0.415316	0.999985	-0.0438625	0.999847	0.0149529	0.999872
ENSG00000140497	0.0439202	0.999989	-0.0579646	0.994664	-0.0497363	0.999985	-0.00581619	0.999847	0.00822828	0.999872
ENSG00000213578	-0.0193313	0.999989	-0.0636723	0.983207	-0.0559873	0.999985	-0.0753186	0.999847	0.00768503	0.999872
ENSG00000140474	-0.00291012	0.999989	-0.0082984	0.999073	-0.017205	0.999985	-0.0201151	0.999847	-0.00890657	0.999872
ENSG00000140506	-0.192706	0.999989	-0.433164	0.994947	-0.270832	0.999985	-0.463538	0.999847	0.162332	0.999872
ENSG00000103653	-0.00812867	0.999989	-0.0399285	0.994866	-0.0796359	0.999985	-0.0877646	0.999847	-0.0397074	0.999872
ENSG00000179151	-0.22021	0.999989	0.00294002	0.999485	0.248802	0.999985	0.0285915	0.999847	0.245862	0.999872
ENSG00000179335	-0.0121447	0.999989	-0.0137197	0.999073	0.0694496	0.999985	0.0573049	0.999847	0.0831693	0.999872
ENSG00000179361	-0.0122616	0.999989	-0.0696753	0.98819	-0.0216762	0.999985	-0.0339377	0.999847	0.0479991	0.999872
ENSG00000140465	0.136938	0.999989	-0.219043	0.975295	-0.116999	0.999985	0.0199394	0.999847	0.102045	0.999872
ENSG00000138629	-0.649491	0.999989	0.817947	0.958978	1.27984	0.999985	0.630346	0.999847	0.46189	0.999872
ENSG00000140481	-0.0261393	0.999989	0.0379225	0.997198	-0.0721516	0.999985	-0.0982908	0.999847	-0.110074	0.999872
ENSG00000137868	-0.103827	0.999989	-0.0385396	0.999073	0.0444081	0.999985	-0.0594188	0.999847	0.0829477	0.999872
ENSG00000129009	-0.0187757	0.999989	0.197378	0.999073	0.889949	0.999985	0.871173	0.999847	0.692571	0.999872
ENSG00000140464	-0.111152	0.999989	1.32297	0.726755	0.663972	0.999985	0.552821	0.999847	-0.658997	0.999872
ENSG00000067221	0.0383282	0.999989	-0.0269343	0.999073	-0.0428752	0.999985	-0.00454702	0.999847	-0.0159409	0.999872
ENSG00000129038	-0.152948	0.999989	0.156397	0.847475	0.132232	0.999985	-0.0207158	0.999847	-0.0241651	0.999872
ENSG00000205363	0.0142176	0.999989	0.0856211	0.914886	-0.0830527	0.999985	-0.0688352	0.999847	-0.168674	0.999872
ENSG00000103855	-0.0356604	0.999989	-0.148253	0.870019	-0.0873422	0.999985	-0.123003	0.999847	0.0609103	0.999872
ENSG00000156642	-0.0766223	0.999989	-0.0148564	0.999073	0.126018	0.999985	0.0493961	0.999847	0.140875	0.999872
ENSG00000138622	0.0278775	0.999989	-0.0599072	0.934506	-0.0607559	0.999985	-0.0328784	0.999847	-0.000848692	0.999872
ENSG00000067141	0.0600121	0.999989	0.103549	0.909234	0.0426345	0.999985	0.102647	0.999847	-0.0609144	0.999872
ENSG00000140463	-0.0083267	0.999989	-0.0671672	0.941902	-0.0853241	0.999985	-0.0936508	0.999847	-0.0181569	0.999872
ENSG00000159322	-0.488156	0.999989	1.08752	0.533103	0.707125	0.999985	0.218969	0.999847	-0.380392	0.999872
ENSG00000260729	-0.0301526	0.999989	-0.0511219	0.957317	-0.0638049	0.999985	-0.0939575	0.999847	-0.012683	0.999872
ENSG00000213614	-0.27096	0.999989	0.318926	0.931625	0.450648	0.999985	0.179688	0.999847	0.131722	0.999872
ENSG00000140488	-0.500257	0.999989	1.08598	0.506967	0.958656	0.999985	0.4584	0.999847	-0.127324	0.999872
ENSG00000273025	0.0126524	0.999989	0.0319011	0.999073	-0.0772039	0.999985	-0.0645515	0.999847	-0.109105	0.999872
ENSG00000137817	-0.0468681	0.999989	-0.0708209	0.972982	-0.0220937	0.999985	-0.0689618	0.999847	0.0487272	0.999872
ENSG00000067225	0.00733026	0.999989	-0.0203837	0.999073	-0.0547789	0.999985	-0.0474487	0.999847	-0.0343953	0.999872
ENSG00000175318	0.0252067	0.999989	0.0101852	0.999073	-0.0446075	0.999985	-0.0194007	0.999847	-0.0547927	0.999872
ENSG00000197451	0.0121754	0.999989	0.0499817	0.999073	0.0302768	0.999985	0.0424521	0.999847	-0.0197049	0.999872
ENSG00000139874	-0.0259308	0.999989	0.00987915	0.999073	0.018993	0.999985	-0.00693781	0.999847	0.0091138	0.999872
ENSG00000139865	-0.0151528	0.999989	0.0526591	0.968189	0.0358416	0.999985	0.0206888	0.999847	-0.0168175	0.999872
ENSG00000198807	-0.103304	0.999989	0.401794	0.60006	0.280571	0.999985	0.177267	0.999847	-0.121223	0.999872
ENSG00000151332	-0.0124051	0.999989	-0.0110582	0.999073	0.0577408	0.999985	0.0453356	0.999847	0.068799	0.999872
ENSG00000100916	-0.0251877	0.999989	-0.156613	0.999073	-0.0521501	0.999985	-0.0773378	0.999847	0.104463	0.999872
ENSG00000100890	0.0966073	0.999989	0.337806	0.960675	-0.35037	0.999985	-0.253762	0.999847	-0.688176	0.999872
ENSG00000258790	0.247098	0.999989	0.518584	0.958852	-0.184994	0.999985	0.0621036	0.999847	-0.703578	0.999872
ENSG00000100902	-0.0352741	0.999989	0.29113	0.591584	0.155152	0.999985	0.119878	0.999847	-0.135978	0.999872
ENSG00000100906	-0.0460845	0.999989	-0.116791	0.977884	-0.145068	0.999985	-0.191153	0.999847	-0.0282768	0.999872
ENSG00000100883	-0.273876	0.999989	-0.459862	0.908499	0.109859	0.999985	-0.164017	0.999847	0.56972	0.999872
ENSG00000198604	-0.166326	0.999989	0.302143	0.739001	0.407935	0.999985	0.241609	0.999847	0.105792	0.999872
ENSG00000165410	0.0753491	0.999989	-0.16858	0.871355	-0.0646733	0.999985	0.0106758	0.999847	0.103907	0.999872
ENSG00000129518	0.010797	0.999989	0.167596	0.917397	0.274771	0.999985	0.285568	0.999847	0.107175	0.999872
ENSG00000129521	-0.0233742	0.999989	-0.439913	0.485451	-0.290495	0.999985	-0.313869	0.999847	0.149418	0.999872
ENSG00000151322	0.0209142	0.999989	-0.0633138	0.969445	-0.0966019	0.999985	-0.0756877	0.999847	-0.0332881	0.999872
ENSG00000100852	-0.0265673	0.999989	-0.151819	0.817068	-0.0512169	0.999985	-0.0777842	0.999847	0.100602	0.999872
ENSG00000151413	0.0973883	0.999989	-0.258734	0.923083	-0.158657	0.999985	-0.061269	0.999847	0.100077	0.999872
ENSG00000129493	0.00900244	0.999989	0.0234021	0.9958	-0.0350941	0.999985	-0.0260916	0.999847	-0.0584962	0.999872
ENSG00000092148	-0.00432203	0.999989	-0.0262035	0.999073	0.316245	0.999985	0.311923	0.999847	0.342449	0.999872
ENSG00000100478	-0.0330501	0.999989	-0.073239	0.952317	-0.0293453	0.999985	-0.0623954	0.999847	0.0438937	0.999872
ENSG00000092108	-0.0289503	0.999989	0.0104926	0.999073	0.0178993	0.999985	-0.011051	0.999847	0.00740673	0.999872
ENSG00000092140	-0.0298412	0.999989	-0.0697554	0.98819	-0.0389919	0.999985	-0.0688331	0.999847	0.0307635	0.999872
ENSG00000184304	0.0367524	0.999989	-0.05517	0.964625	0.0152327	0.999985	0.0519852	0.999847	0.0704028	0.999872
ENSG00000168952	-0.044177	0.999989	-0.251736	0.898529	-0.04724	0.999985	-0.091417	0.999847	0.204496	0.999872
ENSG00000100450	-0.0839173	0.999989	0.120807	0.726755	0.14175	0.999985	0.0578326	0.999847	0.0209424	0.999872
ENSG00000092009	-0.0440184	0.999989	-0.114464	0.942197	0.0623277	0.999985	0.0183093	0.999847	0.176791	0.999872
ENSG00000100445	-0.0205683	0.999989	-0.237048	0.885661	-0.0701744	0.999985	-0.0907427	0.999847	0.166874	0.999872
ENSG00000100441	-0.0137162	0.999989	-0.093911	0.898294	-0.114755	0.999985	-0.128471	0.999847	-0.0208441	0.999872
ENSG00000139899	-0.0492292	0.999989	0.358583	0.493613	0.0881768	0.999985	0.0389476	0.999847	-0.270406	0.999872
ENSG00000100968	0.551364	0.999989	-0.756842	0.790832	-0.89406	0.999985	-0.342696	0.999847	-0.137217	0.999872
ENSG00000129465	-0.380293	0.999989	1.15228	0.755865	0.371036	0.999985	-0.00925698	0.999847	-0.781248	0.999872
ENSG00000129467	0.193966	0.999989	0.0882808	0.994866	-0.0392309	0.999985	0.154735	0.999847	-0.127512	0.999872
ENSG00000136305	-0.0317921	0.999989	0.167917	0.755865	0.058944	0.999985	0.0271519	0.999847	-0.108973	0.999872
ENSG00000196943	-0.0784952	0.999989	0.209131	0.934735	0.310221	0.999985	0.231726	0.999847	0.10109	0.999872
ENSG00000157379	0.0297198	0.999989	-0.122636	0.755865	0.00278344	0.999985	0.0325032	0.999847	0.12542	0.999872
ENSG00000092295	-0.0185183	0.999989	0.104553	0.760472	0.0521125	0.999985	0.0335943	0.999847	-0.0524407	0.999872
ENSG00000092330	0.0149136	0.999989	-0.0297187	0.999073	-0.0634422	0.999985	-0.0485285	0.999847	-0.0337235	0.999872
ENSG00000100926	-0.00333815	0.999989	-0.0179667	0.999073	0.0201936	0.999985	0.0168555	0.999847	0.0381604	0.999872
ENSG00000254692	-0.0800834	0.999989	0.311948	0.660381	0.206586	0.999985	0.126502	0.999847	-0.105362	0.999872
ENSG00000259522	-0.132913	0.999989	0.414883	0.615616	0.379773	0.999985	0.24686	0.999847	-0.0351099	0.999872
ENSG00000196497	-0.194259	0.999989	0.476441	0.704214	0.467145	0.999985	0.272886	0.999847	-0.00929635	0.999872
ENSG00000100918	-1.19832	0.999989	1.98914	0.482074	2.28406	0.999985	1.08574	0.999847	0.294916	0.999872
ENSG00000213928	-0.287847	0.999989	-0.0285037	0.999142	0.141714	0.999985	-0.146133	0.999847	0.170218	0.999872
ENSG00000092098	0.280216	0.999989	0.087267	0.999073	-0.0563777	0.999985	0.223838	0.999847	-0.143645	0.999872
ENSG00000259529	0.017078	0.999989	0.0721536	0.914747	0.0588219	0.999985	0.0758999	0.999847	-0.0133318	0.999872
ENSG00000100911	-0.0353744	0.999989	-0.0748097	0.945947	-0.0782403	0.999985	-0.113615	0.999847	-0.00343064	0.999872
ENSG00000100908	-0.0138684	0.999989	-0.0311543	0.999073	-0.0388297	0.999985	-0.0526981	0.999847	-0.00767538	0.999872
ENSG00000092010	0.0469072	0.999989	0.182437	0.905993	0.19691	0.999985	0.243817	0.999847	0.0144733	0.999872
ENSG00000139914	-0.0182069	0.999989	0.243736	0.747066	0.145903	0.999985	0.127696	0.999847	-0.0978323	0.999872
ENSG00000100897	-0.0132684	0.999989	0.112337	0.877312	0.143149	0.999985	0.12988	0.999847	0.0308122	0.999872
ENSG00000100889	-0.0339883	0.999989	-0.0147357	0.999073	-0.000444954	0.999985	-0.0344333	0.999847	0.0142908	0.999872
ENSG00000129535	0.0173672	0.999989	-0.0482275	0.972016	-0.041495	0.999985	-0.0241278	0.999847	0.00673256	0.999872
ENSG00000100884	0.104077	0.999989	-0.130165	0.917784	-0.105666	0.999985	-0.00158887	0.999847	0.0244996	0.999872
ENSG00000186648	0.0662883	0.999989	-0.0581905	0.958852	-0.0796354	0.999985	-0.0133471	0.999847	-0.0214449	0.999872
ENSG00000157326	-0.0242171	0.999989	-0.292722	0.601029	-0.109887	0.999985	-0.134104	0.999847	0.182835	0.999872
ENSG00000187630	1.29688	0.999989	-0.768849	0.980409	-1.55679	0.999985	-0.25991	0.999847	-0.787945	0.999872
ENSG00000092051	0.567801	0.999989	-0.858069	0.740584	-0.77266	0.999985	-0.204859	0.999847	0.0854093	0.999872
ENSG00000213983	0.865114	0.999989	-1.82548	0.721839	-1.82368	0.999985	-0.95857	0.999847	0.00180101	0.999872
ENSG00000259431	0.015128	0.999989	-0.281026	0.992402	-0.269133	0.999985	-0.254005	0.999847	0.0118926	0.999872
ENSG00000129460	-0.169834	0.999989	-0.550817	0.994947	0.270954	0.999985	0.101121	0.999847	0.821771	0.999872
ENSG00000258643	0.275756	0.999989	-0.480177	0.988995	0.133291	0.999985	0.409047	0.999847	0.613467	0.999872
ENSG00000092096	-1.46653	0.999989	2.05117	0.755865	2.1216	0.999985	0.655069	0.999847	0.0704218	0.999872
ENSG00000100842	0.10034	0.999989	-0.231324	0.98819	-0.161196	0.999985	-0.0608565	0.999847	0.0701273	0.999872
ENSG00000166091	0.0405462	0.999989	-0.0219697	0.999073	-0.0200544	0.999985	0.0204918	0.999847	0.00191524	0.999872
ENSG00000197616	0.308509	0.999989	-0.219466	0.994947	-0.272204	0.999985	0.0363049	0.999847	-0.0527382	0.999872
ENSG00000092068	-0.110306	0.999989	0.0875017	0.999073	0.607649	0.999985	0.497343	0.999847	0.520147	0.999872
ENSG00000092067	-0.0272416	0.999989	-0.0169494	0.999073	-0.0022948	0.999985	-0.0295364	0.999847	0.0146546	0.999872
ENSG00000100813	-0.0224169	0.999989	-0.0294552	0.999073	0.0319456	0.999985	0.00952873	0.999847	0.0614008	0.999872
ENSG00000179933	-0.422047	0.999989	0.732818	0.753249	1.06858	0.999985	0.646536	0.999847	0.335766	0.999872
ENSG00000100804	0.045479	0.999989	-0.0274082	0.999073	-0.0399106	0.999985	0.00556833	0.999847	-0.0125025	0.999872
ENSG00000139880	-0.0171822	0.999989	-0.0348838	0.999073	-0.0361848	0.999985	-0.053367	0.999847	-0.00130098	0.999872
ENSG00000157227	-0.00529045	0.999989	0.0163581	0.999073	0.068381	0.999985	0.0630906	0.999847	0.0520229	0.999872
ENSG00000172590	-0.0455093	0.999989	0.0522459	0.947469	0.000641271	0.999985	-0.0448681	0.999847	-0.0516046	0.999872
ENSG00000155465	-0.232617	0.999989	0.482082	0.988525	-0.119045	0.999985	-0.351662	0.999847	-0.601127	0.999872
ENSG00000155463	0.3961	0.999989	0.483359	0.999073	-0.0913155	0.999985	0.304784	0.999847	-0.574675	0.999872
ENSG00000129562	0.000912415	0.999989	0.0246023	0.999073	0.0444841	0.999985	0.0453965	0.999847	0.0198818	0.999872
ENSG00000100439	0.46767	0.999989	-0.660905	0.999073	-0.409776	0.999985	0.057894	0.999847	0.251129	0.999872
ENSG00000211821	-0.00763089	0.999989	-0.0753427	0.994529	-0.0410608	0.999985	-0.0486917	0.999847	0.0342819	0.999872
ENSG00000211786	0.0223852	0.999989	-0.0532234	0.955671	-0.0950622	0.999985	-0.072677	0.999847	-0.0418388	0.999872
ENSG00000211790	0.545787	0.999989	-1.38266	0.941902	-0.308871	0.999985	0.236916	0.999847	1.07379	0.999872
ENSG00000211795	-0.0354919	0.999989	0.076419	0.952332	0.00927019	0.999985	-0.0262217	0.999847	-0.0671488	0.999872
ENSG00000211786	-0.057642	0.999989	0.137012	0.906728	0.15999	0.999985	0.102347	0.999847	0.0229777	0.999872
ENSG00000211790	-0.0100224	0.999989	-0.00740741	0.999073	0.0553268	0.999985	0.0453045	0.999847	0.0627343	0.999872
ENSG00000211795	-0.0218237	0.999989	-0.0934596	0.967365	-0.0613332	0.999985	-0.0831569	0.999847	0.0321263	0.999872
ENSG00000211784	0.00501375	0.999989	-0.0364992	0.999073	0.0178711	0.999985	0.0228848	0.999847	0.0543703	0.999872
ENSG00000211782	0.0307394	0.999989	-0.0554125	0.999073	-0.10738	0.999985	-0.0766408	0.999847	-0.0519677	0.999872
ENSG00000211787	0.0704492	0.999989	-0.37266	0.916734	-0.0431267	0.999985	0.0273225	0.999847	0.329533	0.999872
ENSG00000100888	-0.383226	0.999989	0.372978	0.967601	0.0235194	0.999985	-0.359706	0.999847	-0.349458	0.999872
ENSG00000092200	-0.0328637	0.999989	0.169427	0.62704	0.206469	0.999985	0.173605	0.999847	0.0370413	0.999872
ENSG00000182545	0.0301034	0.999989	-0.133178	0.874155	0.00839755	0.999985	0.038501	0.999847	0.141575	0.999872
ENSG00000198805	-0.00307723	0.999989	-0.0363416	0.999073	-0.0305435	0.999985	-0.0336208	0.999847	0.00579808	0.999872
ENSG00000092094	-0.15716	0.999989	0.388433	0.690373	0.410918	0.999985	0.253757	0.999847	0.0224842	0.999872
ENSG00000185271	0.0899452	0.999989	-0.10976	0.961443	0.00178246	0.999985	0.0917276	0.999847	0.111542	0.999872
ENSG00000129566	0.0476233	0.999989	-0.0389649	0.999073	-0.0102984	0.999985	0.0373249	0.999847	0.0286665	0.999872
ENSG00000129484	0.303231	0.999989	0.229925	0.999073	-0.286983	0.999985	0.0162483	0.999847	-0.516909	0.999872
ENSG00000100814	-0.0121059	0.999989	0.441577	0.5039	0.206553	0.999985	0.194447	0.999847	-0.235024	0.999872
ENSG00000136319	0.166447	0.999989	0.332734	0.871355	-0.0568053	0.999985	0.109641	0.999847	-0.389539	0.999872
ENSG00000176299	-0.01812	0.999989	-0.0873615	0.892134	0.0137271	0.999985	-0.00439289	0.999847	0.101089	0.999872
ENSG00000182974	-0.0745559	0.999989	0.187596	0.961443	0.248286	0.999985	0.17373	0.999847	0.0606901	0.999872
ENSG00000274102	0.0339495	0.999989	0.00777188	0.999142	-0.0748158	0.999985	-0.0408663	0.999847	-0.0825877	0.999872
ENSG00000275249	-0.101876	0.999989	0.393668	0.640154	0.307601	0.999985	0.205724	0.999847	-0.0860677	0.999872
ENSG00000176454	-0.0291637	0.999989	0.0845758	0.891514	0.140843	0.999985	0.11168	0.999847	0.0562674	0.999872
ENSG00000184507	-0.0163133	0.999989	-0.21057	0.532008	-0.0703697	0.999985	-0.086683	0.999847	0.1402	0.999872
ENSG00000140199	-0.0167673	0.999989	-0.032405	0.988525	-0.0279972	0.999985	-0.0447645	0.999847	0.00440781	0.999872
ENSG00000134152	1.2619	0.999989	-0.694559	0.899781	-1.64379	0.999985	-0.381891	0.999847	-0.949229	0.999872
ENSG00000140450	-0.00368293	0.999989	-0.104534	0.962961	-0.146318	0.999985	-0.150001	0.999847	-0.0417839	0.999872
ENSG00000185551	-0.0125964	0.999989	-0.0398124	0.999073	0.0415793	0.999985	0.0289829	0.999847	0.0813916	0.999872
ENSG00000140563	-0.0200604	0.999989	-0.174169	0.836037	0.0613102	0.999985	0.0412498	0.999847	0.235479	0.999872
ENSG00000183655	-0.101716	0.999989	0.12483	0.997198	0.168966	0.999985	0.0672498	0.999847	0.0441361	0.999872
ENSG00000170776	-0.020015	0.999989	-0.039092	0.962982	-0.0132261	0.999985	-0.0332411	0.999847	0.0258659	0.999872
ENSG00000185518	-0.0138367	0.999989	-0.174974	0.671989	-0.143069	0.999985	-0.156906	0.999847	0.0319056	0.999872
ENSG00000176463	0.713478	0.999989	-0.554226	0.942228	-0.437823	0.999985	0.275655	0.999847	0.116403	0.999872
ENSG00000185442	0.0336337	0.999989	-0.140739	0.799665	-0.0641824	0.999985	-0.0305487	0.999847	0.0765563	0.999872
ENSG00000173575	0.00750319	0.999989	0.0558527	0.916734	0.0822842	0.999985	0.0897874	0.999847	0.0264315	0.999872
ENSG00000279765	0.0672804	0.999989	0.448503	0.623961	0.29358	0.999985	0.360861	0.999847	-0.154923	0.999872
ENSG00000182175	-0.00584249	0.999989	-0.0162964	0.999073	-0.0207615	0.999985	-0.026604	0.999847	-0.00446515	0.999872
ENSG00000179841	-0.0856228	0.999989	0.0612924	0.999073	0.487934	0.999985	0.402311	0.999847	0.426642	0.999872
ENSG00000100714	0.113337	0.999989	-0.313714	0.940612	-0.33025	0.999985	-0.216913	0.999847	-0.016536	0.999872
ENSG00000126803	0.00555679	0.999989	-0.143263	0.848966	-0.130351	0.999985	-0.124795	0.999847	0.0129112	0.999872
ENSG00000165807	0.544998	0.999989	0.0303166	0.99919	-0.774698	0.999985	-0.2297	0.999847	-0.805014	0.999872
ENSG00000126822	-0.222744	0.999989	0.229231	0.972186	0.353791	0.999985	0.131047	0.999847	0.12456	0.999872
ENSG00000070182	-0.0981405	0.999989	0.340011	0.888346	0.0549569	0.999985	-0.0431835	0.999847	-0.285054	0.999872
ENSG00000176153	0.0172873	0.999989	-0.136658	0.71314	-0.0428105	0.999985	-0.0255232	0.999847	0.0938477	0.999872
ENSG00000139998	0.778813	0.999989	-0.739897	0.84101	-0.771613	0.999985	0.00719947	0.999847	-0.0317165	0.999872
ENSG00000257365	0.0635938	0.999989	-0.262139	0.493613	-0.0992643	0.999985	-0.0356705	0.999847	0.162874	0.999872
ENSG00000125954	0.0388014	0.999989	-0.0475582	0.996238	-0.0289159	0.999985	0.00988546	0.999847	0.0186423	0.999872
ENSG00000033170	0.00334836	0.999989	0.009644	0.999073	0.0802783	0.999985	0.0836267	0.999847	0.0706343	0.999872
ENSG00000171723	-0.14558	0.999989	-0.0121932	0.999073	-0.0245229	0.999985	-0.170103	0.999847	-0.0123297	0.999872
ENSG00000172717	-0.0460198	0.999989	-0.115065	0.885661	-0.0455065	0.999985	-0.0915263	0.999847	0.0695584	0.999872
ENSG00000072415	-0.0067188	0.999989	-0.112758	0.814873	-0.140837	0.999985	-0.147556	0.999847	-0.028079	0.999872
ENSG00000100558	-0.0512025	0.999989	-0.113855	0.986782	0.11135	0.999985	0.0601479	0.999847	0.225206	0.999872
ENSG00000054690	0.0170598	0.999989	0.0143182	0.999073	0.108243	0.999985	0.125303	0.999847	0.093925	0.999872
ENSG00000081181	0.0321698	0.999989	0.0372238	0.999073	-0.00322295	0.999985	0.0289468	0.999847	-0.0404467	0.999872
ENSG00000100568	-0.0749256	0.999989	0.0631208	0.987238	0.0334431	0.999985	-0.0414825	0.999847	-0.0296777	0.999872
ENSG00000072042	0.0623256	0.999989	0.11801	0.918887	-0.0327926	0.999985	0.0295331	0.999847	-0.150803	0.999872
ENSG00000139988	-0.0355175	0.999989	-0.0227531	0.999073	-0.00574927	0.999985	-0.0412668	0.999847	0.0170038	0.999872
ENSG00000072121	-0.00564303	0.999989	0.220726	0.831086	-0.0808117	0.999985	-0.0864547	0.999847	-0.301538	0.999872
ENSG00000081177	0.0180469	0.999989	-0.0493043	0.988995	-0.121134	0.999985	-0.103088	0.999847	-0.0718301	0.999872
ENSG00000100626	0.0789575	0.999989	0.0281672	0.999073	-0.0797108	0.999985	-0.000753317	0.999847	-0.107878	0.999872
ENSG00000100632	-0.00571976	0.999989	-0.0443639	0.99668	-0.00655891	0.999985	-0.0122787	0.999847	0.037805	0.999872
ENSG00000175985	0.026265	0.999989	-0.156309	0.922496	-0.289856	0.999985	-0.263591	0.999847	-0.133547	0.999872
ENSG00000267909	-0.225204	0.999989	0.233456	0.99668	0.39367	0.999985	0.168466	0.999847	0.160213	0.999872
ENSG00000100647	0.00741262	0.999989	0.126002	0.961206	-0.052164	0.999985	-0.0447514	0.999847	-0.178166	0.999872
ENSG00000100652	-0.0332623	0.999989	0.0578455	0.987238	0.013522	0.999985	-0.0197403	0.999847	-0.0443235	0.999872
ENSG00000198732	-0.0584214	0.999989	-0.161776	0.6384	-0.0472822	0.999985	-0.105704	0.999847	0.114494	0.999872
ENSG00000100678	-0.383465	0.999989	0.757866	0.537219	0.74986	0.999985	0.366395	0.999847	-0.00800516	0.999872
ENSG00000133983	0.0275344	0.999989	-0.0588343	0.980409	-0.0955586	0.999985	-0.0680242	0.999847	-0.0367243	0.999872
ENSG00000006432	-0.0842572	0.999989	0.117951	0.987168	0.171681	0.999985	0.0874236	0.999847	0.05373	0.999872
ENSG00000100731	-0.180966	0.999989	-1.25137	0.980409	-0.671889	0.999985	-0.852855	0.999847	0.579479	0.999872
ENSG00000197555	0.0067418	0.999989	-0.00720095	0.999073	-0.0589522	0.999985	-0.0522104	0.999847	-0.0517513	0.999872
ENSG00000205683	-0.0826041	0.999989	0.0357739	0.999073	0.131599	0.999985	0.0489944	0.999847	0.0958246	0.999872
ENSG00000165861	-0.0714808	0.999989	0.0190107	0.999073	0.0790603	0.999985	0.00757952	0.999847	0.0600496	0.999872
ENSG00000080815	-0.043581	0.999989	-0.0530702	0.960675	-0.00605259	0.999985	-0.0496336	0.999847	0.0470176	0.999872
ENSG00000100767	-0.0294577	0.999989	0.0481431	0.988525	-0.00867476	0.999985	-0.0381324	0.999847	-0.0568179	0.999872
ENSG00000170468	-0.055459	0.999989	-0.0409094	0.999073	0.0927685	0.999985	0.0373094	0.999847	0.133678	0.999872
ENSG00000176903	-0.0182829	0.999989	-0.280849	0.898529	0.0260169	0.999985	0.00773398	0.999847	0.306866	0.999872
ENSG00000205669	-0.0632542	0.999989	0.11785	0.493613	0.100301	0.999985	0.0370473	0.999847	-0.0175488	0.999872
ENSG00000177465	-0.190743	0.999989	-0.438305	0.565355	-0.000598534	0.999985	-0.191341	0.999847	0.437707	0.999872
ENSG00000156030	-0.11959	0.999989	0.528952	0.493613	0.406386	0.999985	0.286796	0.999847	-0.122566	0.999872
ENSG00000258653	0.00785633	0.999989	0.0460433	0.998477	-0.00605758	0.999985	0.00179875	0.999847	-0.0521009	0.999872
ENSG00000140043	0.057092	0.999989	0.0388879	0.994947	-0.125058	0.999985	-0.067966	0.999847	-0.163946	0.999872
ENSG00000119725	0.164139	0.999989	0.0165995	0.99919	0.135322	0.999985	0.299461	0.999847	0.118722	0.999872
ENSG00000156050	-0.0370603	0.999989	0.2352	0.753249	0.166736	0.999985	0.129675	0.999847	-0.0684638	0.999872
ENSG00000119723	-0.0503847	0.999989	-0.137539	0.755865	-0.0672528	0.999985	-0.117638	0.999847	0.0702858	0.999872
ENSG00000187097	-0.665584	0.999989	1.39748	0.889689	1.54829	0.999985	0.882705	0.999847	0.150808	0.999872
ENSG00000119636	-0.0196816	0.999989	0.0281645	0.999073	0.163522	0.999985	0.14384	0.999847	0.135357	0.999872
ENSG00000119711	0.0451487	0.999989	-0.0719984	0.963413	-0.0520191	0.999985	-0.00687038	0.999847	0.0199794	0.999872
ENSG00000119655	0.0586481	0.999989	-0.0583421	0.972982	-0.0910585	0.999985	-0.0324104	0.999847	-0.0327164	0.999872
ENSG00000165898	-0.0851806	0.999989	0.15756	0.980409	0.241138	0.999985	0.155957	0.999847	0.0835779	0.999872
ENSG00000119681	-0.266302	0.999989	0.285139	0.806027	0.286345	0.999985	0.0200433	0.999847	0.00120615	0.999872
ENSG00000119682	0.190963	0.999989	-0.449535	0.817068	-0.0409064	0.999985	0.150057	0.999847	0.408628	0.999872
ENSG00000119596	-0.0274643	0.999989	-0.0966539	0.851895	-0.0337876	0.999985	-0.0612518	0.999847	0.0628664	0.999872
ENSG00000119608	0.0382117	0.999989	-0.041805	0.999073	-0.121126	0.999985	-0.0829145	0.999847	-0.0793213	0.999872
ENSG00000119689	-1.46922	0.999989	-0.138617	0.999073	1.51756	0.999985	0.0483403	0.999847	1.65618	0.999872
ENSG00000198208	-0.0425886	0.999989	0.152319	0.764603	0.0351943	0.999985	-0.0073943	0.999847	-0.117125	0.999872
ENSG00000119630	-0.0372183	0.999989	0.0127174	0.999073	0.0584144	0.999985	0.0211961	0.999847	0.045697	0.999872
ENSG00000119718	-0.0898843	0.999989	-0.0454692	0.999073	0.116585	0.999985	0.0267005	0.999847	0.162054	0.999872
ENSG00000119684	0.0195649	0.999989	-0.00899615	0.999073	-0.0653826	0.999985	-0.0458177	0.999847	-0.0563864	0.999872
ENSG00000119640	-0.0128852	0.999989	0.0195634	0.999073	-0.131347	0.999985	-0.144232	0.999847	-0.15091	0.999872
ENSG00000119703	0.0337218	0.999989	0.0464743	0.963407	-0.0139797	0.999985	0.019742	0.999847	-0.060454	0.999872
ENSG00000119638	0.633798	0.999989	0.970366	0.955169	0.395109	0.999985	1.02891	0.999847	-0.575257	0.999872
ENSG00000170345	0.0112483	0.999989	0.0859515	0.983207	0.0816684	0.999985	0.0929167	0.999847	-0.00428311	0.999872
ENSG00000119699	0.00348064	0.999989	-0.00592609	0.99919	-0.0697062	0.999985	-0.0662256	0.999847	-0.0637801	0.999872
ENSG00000119650	0.0188131	0.999989	-0.00559222	0.999073	-0.0320506	0.999985	-0.0132375	0.999847	-0.0264584	0.999872
ENSG00000089916	-0.157015	0.999989	0.195036	0.901056	0.291728	0.999985	0.134714	0.999847	0.0966921	0.999872
ENSG00000119715	-0.148738	0.999989	0.253281	0.764968	0.20686	0.999985	0.0581222	0.999847	-0.0464207	0.999872
ENSG00000071246	-0.0881297	0.999989	0.239017	0.794107	0.129956	0.999985	0.0418263	0.999847	-0.109061	0.999872
ENSG00000013523	0.114241	0.999989	-0.0420303	0.999073	-0.0769861	0.999985	0.0372549	0.999847	-0.0349558	0.999872
ENSG00000100565	0.013436	0.999989	-0.141372	0.775086	-0.0364639	0.999985	-0.0230279	0.999847	0.104909	0.999872
ENSG00000119669	0.153357	0.999989	0.487355	0.59008	-0.232747	0.999985	-0.0793902	0.999847	-0.720102	0.999872
ENSG00000100577	-0.0235464	0.999989	-0.036593	0.999073	-0.00684361	0.999985	-0.03039	0.999847	0.0297494	0.999872
ENSG00000009830	0.0117743	0.999989	0.0501824	0.983538	0.0659736	0.999985	0.0777479	0.999847	0.0157912	0.999872
ENSG00000165548	-0.0224612	0.999989	0.241861	0.814873	0.150802	0.999985	0.128341	0.999847	-0.0910587	0.999872
ENSG00000165553	-0.975023	0.999989	0.396698	0.967365	0.361626	0.999985	-0.613397	0.999847	-0.0350721	0.999872
ENSG00000100583	-0.0346656	0.999989	-0.0368922	0.994866	0.0525774	0.999985	0.0179118	0.999847	0.0894696	0.999872
ENSG00000151445	0.0207237	0.999989	-0.0139691	0.999073	-0.067729	0.999985	-0.0470053	0.999847	-0.0537599	0.999872
ENSG00000100596	-0.0817097	0.999989	-0.0565917	0.999073	0.337281	0.999985	0.255571	0.999847	0.393873	0.999872
ENSG00000100591	0.0271886	0.999989	-0.0904262	0.891675	-0.062799	0.999985	-0.0356105	0.999847	0.0276272	0.999872
ENSG00000063761	-0.289457	0.999989	0.699582	0.482074	0.586745	0.999985	0.297288	0.999847	-0.112837	0.999872
ENSG00000100629	0.0220024	0.999989	0.0341698	0.994866	-0.0660128	0.999985	-0.0440103	0.999847	-0.100183	0.999872
ENSG00000165417	-0.022074	0.999989	-0.0293886	0.997694	-0.0457299	0.999985	-0.0678039	0.999847	-0.0163413	0.999872
ENSG00000140022	0.00304008	0.999989	-0.00951072	0.999073	-0.0135104	0.999985	-0.0104703	0.999847	-0.00399966	0.999872
ENSG00000071537	-0.0887598	0.999989	0.0823652	0.952332	0.0258327	0.999985	-0.062927	0.999847	-0.0565325	0.999872
ENSG00000100433	0.0400338	0.999989	-0.121382	0.987238	0.016056	0.999985	0.0560898	0.999847	0.137438	0.999872
ENSG00000042317	-0.00425839	0.999989	0.100062	0.971023	0.155979	0.999985	0.15172	0.999847	0.0559162	0.999872
ENSG00000070778	0.0336338	0.999989	0.254123	0.730684	0.0287404	0.999985	0.0623742	0.999847	-0.225383	0.999872
ENSG00000100722	-0.0132593	0.999989	-0.0906783	0.740584	-0.0549759	0.999985	-0.0682352	0.999847	0.0357024	0.999872
ENSG00000165521	-0.0810436	0.999989	-0.373476	0.685484	0.00827365	0.999985	-0.0727699	0.999847	0.381749	0.999872
ENSG00000165533	-0.0676352	0.999989	0.029555	0.999073	-0.141781	0.999985	-0.209416	0.999847	-0.171336	0.999872
ENSG00000053254	-0.0354052	0.999989	-0.0762089	0.891675	-0.0842583	0.999985	-0.119663	0.999847	-0.00804939	0.999872
ENSG00000140025	0.00222962	0.999989	-0.011486	0.999073	-0.0139742	0.999985	-0.0117446	0.999847	-0.00248813	0.999872
ENSG00000042088	-0.0232324	0.999989	0.00172062	0.99919	0.0588441	0.999985	0.0356117	0.999847	0.0571235	0.999872
ENSG00000152315	-0.00149203	0.999989	0.00959938	0.999073	-0.0433123	0.999985	-0.0448044	0.999847	-0.0529117	0.999872
ENSG00000100764	-0.0330486	0.999989	0.42067	0.506967	0.261071	0.999985	0.228023	0.999847	-0.159598	0.999872
ENSG00000119720	-0.449909	0.999989	1.05864	0.482074	0.721688	0.999985	0.271779	0.999847	-0.336957	0.999872
ENSG00000165914	-0.0301101	0.999989	-0.0192149	0.999073	0.0387508	0.999985	0.00864067	0.999847	0.0579657	0.999872
ENSG00000133943	-0.0201319	0.999989	-0.122605	0.839549	-0.0199992	0.999985	-0.0401311	0.999847	0.102606	0.999872
ENSG00000015133	-0.0916217	0.999989	0.174176	0.917397	0.11529	0.999985	0.0236687	0.999847	-0.0588862	0.999872
ENSG00000100796	-0.102968	0.999989	-0.120508	0.999073	0.107796	0.999985	0.00482844	0.999847	0.228304	0.999872
ENSG00000133962	-0.0946051	0.999989	-0.452814	0.635173	0.0601053	0.999985	-0.0344997	0.999847	0.512919	0.999872
ENSG00000165929	-0.0318159	0.999989	-0.0594979	0.999073	-0.0842623	0.999985	-0.116078	0.999847	-0.0247644	0.999872
ENSG00000140092	0.184227	0.999989	-1.09252	0.753249	-0.0206422	0.999985	0.163585	0.999847	1.07188	0.999872
ENSG00000100815	0.036847	0.999989	0.00933035	0.99932	-0.371409	0.999985	-0.334562	0.999847	-0.38074	0.999872
ENSG00000066427	0.00288421	0.999989	-0.140948	0.952116	-0.0684589	0.999985	-0.0655747	0.999847	0.0724895	0.999872
ENSG00000165934	0.0428312	0.999989	-0.0589608	0.999073	-0.294793	0.999985	-0.251961	0.999847	-0.235832	0.999872
ENSG00000183648	-0.065476	0.999989	0.0763685	0.94934	0.0518146	0.999985	-0.0136615	0.999847	-0.024554	0.999872
ENSG00000140090	-0.030254	0.999989	-0.0597767	0.999073	0.234875	0.999985	0.204621	0.999847	0.294651	0.999872
ENSG00000100599	0.105036	0.999989	-0.017241	0.999073	-0.107744	0.999985	-0.0027081	0.999847	-0.0905031	0.999872
ENSG00000100600	-0.249848	0.999989	0.367422	0.952332	0.455343	0.999985	0.205494	0.999847	0.0879208	0.999872
ENSG00000066455	0.0417845	0.999989	0.0597575	0.929094	-0.0269871	0.999985	0.0147974	0.999847	-0.0867446	0.999872
ENSG00000100604	0.0334034	0.999989	0.0893108	0.988525	0.0664623	0.999985	0.0998656	0.999847	-0.0228485	0.999872
ENSG00000100605	-0.257282	0.999989	-0.0458237	0.999073	0.328599	0.999985	0.0713164	0.999847	0.374422	0.999872
ENSG00000153485	-0.0633554	0.999989	0.0495381	0.856152	0.0573379	0.999985	-0.00601756	0.999847	0.00779977	0.999872
ENSG00000170270	-0.0597346	0.999989	-0.0265821	0.999073	0.0889153	0.999985	0.0291807	0.999847	0.115497	0.999872
ENSG00000259066	-0.284994	0.999989	0.0546582	0.999073	0.500703	0.999985	0.215709	0.999847	0.446045	0.999872
ENSG00000012963	-0.0422242	0.999989	-0.04903	0.999073	-0.0122717	0.999985	-0.0544959	0.999847	0.0367583	0.999872
ENSG00000011114	0.0992174	0.999989	-0.0945491	0.999073	0.0234483	0.999985	0.122666	0.999847	0.117997	0.999872
ENSG00000175785	-0.026909	0.999989	-0.215142	0.941095	-0.160321	0.999985	-0.18723	0.999847	0.0548204	0.999872
ENSG00000100628	0.0260396	0.999989	0.0961005	0.914747	-0.123058	0.999985	-0.0970183	0.999847	-0.219158	0.999872
ENSG00000089723	-0.0480766	0.999989	-0.105022	0.974188	0.207328	0.999985	0.159252	0.999847	0.31235	0.999872
ENSG00000089737	-0.0224464	0.999989	-0.0193359	0.999073	0.0468888	0.999985	0.0244424	0.999847	0.0662247	0.999872
ENSG00000119632	-0.0587417	0.999989	-0.508634	0.748107	-0.237886	0.999985	-0.296628	0.999847	0.270748	0.999872
ENSG00000119698	-0.0588466	0.999989	-0.080864	0.980409	0.112335	0.999985	0.0534886	0.999847	0.193199	0.999872
ENSG00000197249	-0.0191034	0.999989	0.106912	0.904527	0.0678406	0.999985	0.0487372	0.999847	-0.0390711	0.999872
ENSG00000186910	0.00652275	0.999989	-0.0337232	0.997198	-0.0640227	0.999985	-0.0574999	0.999847	-0.0302995	0.999872
ENSG00000196136	0.209118	0.999989	-0.206316	0.753249	-0.280316	0.999985	-0.0711982	0.999847	-0.0739995	0.999872
ENSG00000133937	0.00356816	0.999989	-0.0389824	0.998812	-0.0239463	0.999985	-0.0203782	0.999847	0.0150361	0.999872
ENSG00000165959	0.0828801	0.999989	0.15426	0.987238	0.00974367	0.999985	0.0926238	0.999847	-0.144517	0.999872
ENSG00000176438	0.00128778	0.999989	-0.00108409	0.99919	-0.0369989	0.999985	-0.0357111	0.999847	-0.0359148	0.999872
ENSG00000182512	-0.0259832	0.999989	-0.108696	0.764603	-0.026717	0.999985	-0.0527002	0.999847	0.0819791	0.999872
ENSG00000066739	-0.0287406	0.999989	0.206416	0.786779	0.105488	0.999985	0.0767477	0.999847	-0.100927	0.999872
ENSG00000140057	-0.650902	0.999989	-0.390311	0.983207	0.116476	0.999985	-0.534426	0.999847	0.506787	0.999872
ENSG00000100749	-0.00701234	0.999989	0.0354344	0.999073	-0.0119733	0.999985	-0.0189856	0.999847	-0.0474077	0.999872
ENSG00000127152	0.316528	0.999989	-0.655258	0.870019	-0.481358	0.999985	-0.16483	0.999847	0.1739	0.999872
ENSG00000183576	-0.018972	0.999989	-0.186791	0.659333	0.078866	0.999985	0.059894	0.999847	0.265657	0.999872
ENSG00000090061	0.104553	0.999989	0.0362213	0.999073	-0.123432	0.999985	-0.0188796	0.999847	-0.159653	0.999872
ENSG00000036530	-0.0103058	0.999989	-0.0776022	0.978427	-0.000467438	0.999985	-0.0107732	0.999847	0.0771348	0.999872
ENSG00000168350	-0.0372986	0.999989	-0.0321802	0.999073	-0.0353513	0.999985	-0.0726499	0.999847	-0.00317113	0.999872
ENSG00000140107	0.0581536	0.999989	-0.459856	0.874593	0.0676744	0.999985	0.125828	0.999847	0.52753	0.999872
ENSG00000140105	0.0192336	0.999989	0.0903653	0.989951	0.161182	0.999985	0.180416	0.999847	0.0708166	0.999872
ENSG00000176473	0.0428469	0.999989	0.0817775	0.98726	0.0629158	0.999985	0.105763	0.999847	-0.0188617	0.999872
ENSG00000197119	-0.0219096	0.999989	-0.153692	0.900697	0.0321437	0.999985	0.0102341	0.999847	0.185835	0.999872
ENSG00000198752	-0.0294507	0.999989	-0.129204	0.794107	-0.0400479	0.999985	-0.0694986	0.999847	0.0891562	0.999872
ENSG00000166126	0.00493025	0.999989	-0.0128286	0.999073	0.0188968	0.999985	0.023827	0.999847	0.0317254	0.999872
ENSG00000131323	-0.0448265	0.999989	0.160218	0.941902	0.132116	0.999985	0.0872899	0.999847	-0.0281014	0.999872
ENSG00000089902	0.00589246	0.999989	-0.0500396	0.998477	-0.127364	0.999985	-0.121471	0.999847	-0.0773243	0.999872
ENSG00000196663	0.116479	0.999989	0.119442	0.999073	-0.276534	0.999985	-0.160055	0.999847	-0.395976	0.999872
ENSG00000100865	-0.0800279	0.999989	0.241706	0.839549	0.151698	0.999985	0.0716704	0.999847	-0.0900074	0.999872
ENSG00000080823	-0.0654201	0.999989	0.0776589	0.968889	0.13447	0.999985	0.0690496	0.999847	0.0568109	0.999872
ENSG00000022976	-0.0285275	0.999989	0.0125311	0.999073	0.0138972	0.999985	-0.0146303	0.999847	0.00136614	0.999872
ENSG00000140153	-0.0422683	0.999989	-0.618382	0.799665	-0.286891	0.999985	-0.329159	0.999847	0.331491	0.999872
ENSG00000080824	-0.0459457	0.999989	-0.129924	0.799665	0.0104802	0.999985	-0.0354656	0.999847	0.140404	0.999872
ENSG00000078304	0.0107137	0.999989	-0.0576154	0.994866	-0.0194412	0.999985	-0.00872746	0.999847	0.0381742	0.999872
ENSG00000088808	0.25407	0.999989	-0.0995033	0.999073	0.194751	0.999985	0.44882	0.999847	0.294254	0.999872
ENSG00000126215	-0.0779773	0.999989	0.231956	0.885661	0.248966	0.999985	0.170988	0.999847	0.0170092	0.999872
ENSG00000126214	-0.0553702	0.999989	-0.0857144	0.972186	-0.0131393	0.999985	-0.0685094	0.999847	0.0725751	0.999872
ENSG00000256500	1.43537	0.999989	-0.611032	0.994866	-0.672744	0.999985	0.762628	0.999847	-0.0617127	0.999872
ENSG00000156411	-0.00985501	0.999989	-0.0453193	0.994866	-0.0143531	0.999985	-0.0242081	0.999847	0.0309662	0.999872
ENSG00000156414	-0.0424744	0.999989	0.0494453	0.983084	-0.0277529	0.999985	-0.0702273	0.999847	-0.0771982	0.999872
ENSG00000166428	-0.072775	0.999989	0.0461167	0.999073	0.250254	0.999985	0.177479	0.999847	0.204138	0.999872
ENSG00000184916	-0.0175834	0.999989	-0.108822	0.934123	0.0578109	0.999985	0.0402275	0.999847	0.166633	0.999872
ENSG00000183828	0.00313569	0.999989	-0.0941624	0.994195	0.0988964	0.999985	0.102032	0.999847	0.193059	0.999872
ENSG00000099814	-0.0122067	0.999989	-0.0498788	0.972186	-0.00502264	0.999985	-0.0172293	0.999847	0.0448562	0.999872
ENSG00000170779	-0.254677	0.999989	0.34255	0.75912	0.781266	0.999985	0.526589	0.999847	0.438717	0.999872
ENSG00000096093	-0.00930985	0.999989	-0.0717238	0.871101	-0.0381702	0.999985	-0.0474801	0.999847	0.0335535	0.999872
ENSG00000096092	-0.0213316	0.999989	-0.0272868	0.999073	-0.0308774	0.999985	-0.052209	0.999847	-0.00359051	0.999872
ENSG00000170899	0.0422073	0.999989	-0.0936753	0.948131	-0.120824	0.999985	-0.0786172	0.999847	-0.0271491	0.999872
ENSG00000112144	-0.457886	0.999989	1.04414	0.918878	1.32023	0.999985	0.862347	0.999847	0.276091	0.999872
ENSG00000112146	0.224038	0.999989	0.0940138	0.994866	-0.000902923	0.999985	0.223135	0.999847	-0.0949167	0.999872
ENSG00000156222	0.0253535	0.999989	-0.0708257	0.960675	-0.0634109	0.999985	-0.0380574	0.999847	0.00741478	0.999872
ENSG00000141013	-0.330991	0.999989	-0.0556846	0.999073	0.628587	0.999985	0.297596	0.999847	0.684272	0.999872
ENSG00000204991	0.0127168	0.999989	-0.0013369	0.99919	-0.00463712	0.999985	0.00807968	0.999847	-0.00330022	0.999872
ENSG00000003249	-0.0278757	0.999989	-0.084513	0.941902	-0.036357	0.999985	-0.0642327	0.999847	0.048156	0.999872
ENSG00000198211	-0.0173147	0.999989	0.0546519	0.885661	0.00218131	0.999985	-0.0151334	0.999847	-0.0524706	0.999872
ENSG00000258947	0.0350621	0.999989	-1.21671	0.951923	-1.60728	0.999985	-1.57222	0.999847	-0.390576	0.999872
ENSG00000140995	-0.00591156	0.999989	0.496262	0.493613	0.219268	0.999985	0.213357	0.999847	-0.276993	0.999872
ENSG00000129910	-0.0227712	0.999989	0.0526764	0.899781	0.0596504	0.999985	0.0368791	0.999847	0.00697398	0.999872
ENSG00000141012	0.0330059	0.999989	-0.0918898	0.955188	0.0362048	0.999985	0.0692107	0.999847	0.128095	0.999872
ENSG00000167515	-0.0107859	0.999989	-0.11247	0.872762	-0.0632798	0.999985	-0.0740658	0.999847	0.0491903	0.999872
ENSG00000129993	0.389421	0.999989	-0.0407541	0.999073	0.00318484	0.999985	0.392606	0.999847	0.0439389	0.999872
ENSG00000198931	-0.0688682	0.999989	0.0824939	0.788552	0.112221	0.999985	0.0433528	0.999847	0.0297271	0.999872
ENSG00000167513	-0.0093222	0.999989	0.0291978	0.999073	0.0232293	0.999985	0.0139071	0.999847	-0.00596854	0.999872
ENSG00000104731	-0.0112808	0.999989	0.0461032	0.983825	0.0377142	0.999985	0.0264334	0.999847	-0.008389	0.999872
ENSG00000103264	-0.063716	0.999989	0.260319	0.748107	0.226076	0.999985	0.16236	0.999847	-0.0342437	0.999872
ENSG00000140941	0.0143986	0.999989	-0.224	0.794107	-0.00515506	0.999985	0.00924355	0.999847	0.218845	0.999872
ENSG00000258102	0.00643465	0.999989	-0.125412	0.753249	-0.0672874	0.999985	-0.0608528	0.999847	0.0581249	0.999872
ENSG00000140948	-0.0136448	0.999989	0.132084	0.90531	-0.0693336	0.999985	-0.0829784	0.999847	-0.201418	0.999872
ENSG00000260456	-0.17863	0.999989	0.219803	0.952417	0.236744	0.999985	0.0581141	0.999847	0.0169416	0.999872
ENSG00000131152	-0.0294873	0.999989	0.234208	0.761437	-0.0594679	0.999985	-0.0889552	0.999847	-0.293676	0.999872
ENSG00000176678	-1.18672	0.999989	0.324219	0.967397	0.818169	0.999985	-0.36855	0.999847	0.493951	0.999872
ENSG00000103248	0.0711312	0.999989	-0.0582938	0.973431	-0.113252	0.999985	-0.0421208	0.999847	-0.0549583	0.999872
ENSG00000154102	0.00504425	0.999989	-0.131197	0.659974	-0.0883503	0.999985	-0.0833061	0.999847	0.0428469	0.999872
ENSG00000131149	-0.0122013	0.999989	0.000944988	0.99932	-0.0124763	0.999985	-0.0246776	0.999847	-0.0134213	0.999872
ENSG00000135709	0.0273025	0.999989	0.0807506	0.977531	-0.0842078	0.999985	-0.0569053	0.999847	-0.164958	0.999872
ENSG00000153786	-0.0180105	0.999989	-0.0562284	0.961443	-0.0548056	0.999985	-0.0728161	0.999847	0.00142282	0.999872
ENSG00000153789	-0.117503	0.999989	0.336518	0.494506	0.231702	0.999985	0.114199	0.999847	-0.104815	0.999872
ENSG00000103196	-0.31092	0.999989	-0.20562	0.983207	-0.00914544	0.999985	-0.320066	0.999847	0.196474	0.999872
ENSG00000103194	-0.0875647	0.999989	0.0311632	0.999073	-0.0495094	0.999985	-0.137074	0.999847	-0.0806726	0.999872
ENSG00000064270	-0.0252813	0.999989	0.00623876	0.999073	0.0662046	0.999985	0.0409232	0.999847	0.0599658	0.999872
ENSG00000140950	0.0493343	0.999989	-0.0447777	0.999073	0.0526853	0.999985	0.10202	0.999847	0.097463	0.999872
ENSG00000154099	0.0506248	0.999989	-0.44057	0.483872	-0.205827	0.999985	-0.155203	0.999847	0.234743	0.999872
ENSG00000103168	0.0653645	0.999989	-0.119247	0.983207	-0.159061	0.999985	-0.093696	0.999847	-0.0398136	0.999872
ENSG00000103160	-0.0721556	0.999989	0.0705155	0.962825	0.182749	0.999985	0.110593	0.999847	0.112233	0.999872
ENSG00000140943	0.0892686	0.999989	-0.89643	0.882836	-0.558975	0.999985	-0.469707	0.999847	0.337454	0.999872
ENSG00000140945	0.0224422	0.999989	-0.0298673	0.989951	0.00705454	0.999985	0.0294967	0.999847	0.0369218	0.999872
ENSG00000197943	-0.0146322	0.999989	0.142675	0.852693	0.0459487	0.999985	0.0313165	0.999847	-0.0967268	0.999872
ENSG00000153815	0.0154411	0.999989	-0.0207234	0.999073	0.00545364	0.999985	0.0208947	0.999847	0.0261771	0.999872
ENSG00000261609	0.0233068	0.999989	0.0394096	0.994866	0.0520457	0.999985	0.0753525	0.999847	0.0126361	0.999872
ENSG00000171724	-0.201161	0.999989	0.37331	0.961443	0.365715	0.999985	0.164555	0.999847	-0.00759454	0.999872
ENSG00000140876	-0.00517251	0.999989	-0.20224	0.71314	-0.196013	0.999985	-0.201185	0.999847	0.00622757	0.999872
ENSG00000205078	0.0830393	0.999989	-0.322233	0.874155	0.0689246	0.999985	0.151964	0.999847	0.391158	0.999872
ENSG00000103111	0.0328944	0.999989	-0.361386	0.583153	-0.215234	0.999985	-0.18234	0.999847	0.146151	0.999872
ENSG00000166848	-0.00729085	0.999989	0.0611889	0.957743	0.0531976	0.999985	0.0459068	0.999847	-0.00799126	0.999872
ENSG00000065427	0.0455879	0.999989	-0.0607986	0.999073	-0.243845	0.999985	-0.198257	0.999847	-0.183046	0.999872
ENSG00000065457	0.0723192	0.999989	0.00825393	0.999073	-0.0655457	0.999985	0.00677353	0.999847	-0.0737996	0.999872
ENSG00000034713	-0.0862333	0.999989	-0.0857452	0.948315	-0.0127886	0.999985	-0.099022	0.999847	0.0729566	0.999872
ENSG00000205084	-0.00611796	0.999989	-0.0732402	0.916734	-0.105633	0.999985	-0.111751	0.999847	-0.0323931	0.999872
ENSG00000183196	-1.60822	0.999989	0.877231	0.926059	2.08535	0.999985	0.477122	0.999847	1.20811	0.999872
ENSG00000135702	0.062481	0.999989	0.107219	0.983825	0.0656707	0.999985	0.128152	0.999847	-0.0415487	0.999872
ENSG00000166816	-0.531547	0.999989	0.804465	0.627821	1.17735	0.999985	0.6458	0.999847	0.372882	0.999872
ENSG00000103091	-0.0444695	0.999989	-0.0508848	0.987238	0.0343927	0.999985	-0.0100768	0.999847	0.0852775	0.999872
ENSG00000168411	-0.0314424	0.999989	-0.0928653	0.999073	0.111904	0.999985	0.0804613	0.999847	0.204769	0.999872
ENSG00000168404	0.0225122	0.999989	0.0939444	0.988525	0.147185	0.999985	0.169697	0.999847	0.0532407	0.999872
ENSG00000103089	-0.00461146	0.999989	0.0143711	0.999073	0.0639914	0.999985	0.05938	0.999847	0.0496204	0.999872
ENSG00000223496	0.143819	0.999989	0.15974	0.986214	-0.0699024	0.999985	0.0739167	0.999847	-0.229642	0.999872
ENSG00000157322	0.0312784	0.999989	0.000453139	0.999826	-0.0334889	0.999985	-0.00221048	0.999847	-0.033942	0.999872
ENSG00000157335	-0.017922	0.999989	-0.0148411	0.999073	-0.0553505	0.999985	-0.0732725	0.999847	-0.0405093	0.999872
ENSG00000140839	-0.10089	0.999989	0.195193	0.955188	0.478403	0.999985	0.377513	0.999847	0.283209	0.999872
ENSG00000260537	-0.0382123	0.999989	-0.119646	0.776711	-0.00918461	0.999985	-0.0473969	0.999847	0.110462	0.999872
ENSG00000157349	0.0216038	0.999989	0.0556718	0.966074	-0.0386017	0.999985	-0.016998	0.999847	-0.0942735	0.999872
ENSG00000090861	0.00439749	0.999989	-0.330784	0.748107	-0.156881	0.999985	-0.152483	0.999847	0.173904	0.999872
ENSG00000090857	-0.691875	0.999989	0.997194	0.662459	1.30707	0.999985	0.615198	0.999847	0.309879	0.999872
ENSG00000103043	-0.00185884	0.999989	0.0231277	0.999073	0.105484	0.999985	0.103625	0.999847	0.0823566	0.999872
ENSG00000172137	-0.0281436	0.999989	-0.0241303	0.997537	-0.0137354	0.999985	-0.041879	0.999847	0.0103949	0.999872
ENSG00000140832	0.00605397	0.999989	-0.00574755	0.999073	0.0372683	0.999985	0.0433223	0.999847	0.0430159	0.999872
ENSG00000198650	0.00217471	0.999989	0.18518	0.950128	0.225473	0.999985	0.227648	0.999847	0.0402925	0.999872
ENSG00000140835	-0.392118	0.999989	0.174714	0.999073	0.375683	0.999985	-0.0164356	0.999847	0.200969	0.999872
ENSG00000167377	0.0191254	0.999989	-0.0372771	0.994529	-0.0493463	0.999985	-0.0302209	0.999847	-0.0120692	0.999872
ENSG00000040199	0.0188582	0.999989	-0.332181	0.59008	-0.0618537	0.999985	-0.0429955	0.999847	0.270328	0.999872
ENSG00000166747	0.134644	0.999989	-0.0502555	0.999073	0.0371809	0.999985	0.171825	0.999847	0.0874363	0.999872
ENSG00000102984	0.110381	0.999989	-0.272529	0.983084	0.10435	0.999985	0.214731	0.999847	0.376879	0.999872
ENSG00000182149	0.405357	0.999989	-1.11142	0.915859	-0.707222	0.999985	-0.301865	0.999847	0.404196	0.999872
ENSG00000102967	0.513045	0.999989	0.236846	0.999073	-0.15334	0.999985	0.359705	0.999847	-0.390186	0.999872
ENSG00000118557	0.107201	0.999989	0.179872	0.987238	0.237294	0.999985	0.344495	0.999847	0.0574222	0.999872
ENSG00000140829	-0.0187892	0.999989	-0.126726	0.891675	-0.10054	0.999985	-0.119329	0.999847	0.0261863	0.999872
ENSG00000257017	-0.0164768	0.999989	-0.037255	0.999073	0.0622069	0.999985	0.0457301	0.999847	0.0994618	0.999872
ENSG00000261701	0.0802484	0.999989	0.289483	0.876257	0.327609	0.999985	0.407858	0.999847	0.0381264	0.999872
ENSG00000140836	0.00639314	0.999989	-0.0472644	0.994866	-0.0658051	0.999985	-0.0594119	0.999847	-0.0185407	0.999872
ENSG00000141101	0.324236	0.999989	0.379977	0.912695	0.169977	0.999985	0.494213	0.999847	-0.21	0.999872
ENSG00000181019	0.0706992	0.999989	0.0754182	0.999073	0.14987	0.999985	0.22057	0.999847	0.0744523	0.999872
ENSG00000102908	0.013169	0.999989	0.307168	0.755865	0.120822	0.999985	0.133991	0.999847	-0.186346	0.999872
ENSG00000260371	0.0303622	0.999989	-0.0289211	0.999073	-0.0321924	0.999985	-0.00183025	0.999847	-0.0032713	0.999872
ENSG00000272617	0.107836	0.999989	0.0218556	0.999073	-0.0467707	0.999985	0.0610648	0.999847	-0.0686263	0.999872
ENSG00000213380	0.0442552	0.999989	0.659697	0.84206	0.286291	0.999985	0.330546	0.999847	-0.373406	0.999872
ENSG00000259900	-0.0182283	0.999989	0.0357074	0.984408	0.0101023	0.999985	-0.00812593	0.999847	-0.025605	0.999872
ENSG00000157315	-0.0309101	0.999989	0.0248069	0.999073	-0.0170651	0.999985	-0.0479752	0.999847	-0.041872	0.999872
ENSG00000132604	-0.013511	0.999989	-0.112137	0.800099	-0.070826	0.999985	-0.084337	0.999847	0.0413115	0.999872
ENSG00000132600	-0.0276812	0.999989	-0.119707	0.865363	-0.175242	0.999985	-0.202923	0.999847	-0.0555349	0.999872
ENSG00000103056	-0.00946132	0.999989	-0.0104749	0.999073	0.0430583	0.999985	0.033597	0.999847	0.0535332	0.999872
ENSG00000102904	0.445478	0.999989	-0.453668	0.999073	-0.42277	0.999985	0.0227076	0.999847	0.0308977	0.999872
ENSG00000102901	0.0255617	0.999989	0.0719959	0.999073	0.0285553	0.999985	0.054117	0.999847	-0.0434406	0.999872
ENSG00000168286	-0.0908421	0.999989	0.178866	0.945947	0.129652	0.999985	0.0388103	0.999847	-0.049214	0.999872
ENSG00000038358	-0.00726868	0.999989	-0.0635284	0.987168	0.0243181	0.999985	0.0170494	0.999847	0.0878466	0.999872
ENSG00000039523	-0.031593	0.999989	0.0182545	0.999073	0.115351	0.999985	0.0837576	0.999847	0.0970961	0.999872
ENSG00000159723	0.039187	0.999989	-0.12354	0.739146	0.0389065	0.999985	0.0780934	0.999847	0.162447	0.999872
ENSG00000159720	0.536058	0.999989	-0.488075	0.85936	-0.707161	0.999985	-0.171103	0.999847	-0.219085	0.999872
ENSG00000176387	-0.0121183	0.999989	-0.0542966	0.999073	-0.139431	0.999985	-0.151549	0.999847	-0.0851344	0.999872
ENSG00000159714	0.0100011	0.999989	0.00486287	0.999073	-0.00719527	0.999985	0.00280585	0.999847	-0.0120581	0.999872
ENSG00000159708	-0.0195692	0.999989	-0.00511558	0.999073	0.0115689	0.999985	-0.00800033	0.999847	0.0166845	0.999872
ENSG00000168676	0.0721525	0.999989	-0.365105	0.941902	0.0495761	0.999985	0.121729	0.999847	0.414681	0.999872
ENSG00000196155	-0.0232207	0.999989	-0.026255	0.999073	0.0254831	0.999985	0.00226246	0.999847	0.0517382	0.999872
ENSG00000135740	-0.0451302	0.999989	-0.201484	0.958852	-0.137618	0.999985	-0.182748	0.999847	0.0638666	0.999872
ENSG00000102890	0.476044	0.999989	0.0189079	0.99919	-0.669946	0.999985	-0.193903	0.999847	-0.688854	0.999872
ENSG00000205250	0.0203194	0.999989	-0.171751	0.84527	-0.0243213	0.999985	-0.00400192	0.999847	0.147429	0.999872
ENSG00000179044	-0.00720261	0.999989	0.30832	0.6384	0.175574	0.999985	0.168372	0.999847	-0.132745	0.999872
ENSG00000168701	0.815575	0.999989	0.485371	0.999073	-0.510786	0.999985	0.304789	0.999847	-0.996157	0.999872
ENSG00000102878	-0.0281045	0.999989	-0.25366	0.945947	-0.0582275	0.999985	-0.086332	0.999847	0.195432	0.999872
ENSG00000265690	0.0142688	0.999989	-0.774572	0.999073	-0.120585	0.999985	-0.106316	0.999847	0.653987	0.999872
ENSG00000135722	0.00955363	0.999989	-0.106249	0.98819	-0.00334116	0.999985	0.00621248	0.999847	0.102908	0.999872
ENSG00000140937	0.149675	0.999989	0.244555	0.83254	0.069307	0.999985	0.218982	0.999847	-0.175248	0.999872
ENSG00000125107	-0.0560926	0.999989	0.193404	0.875229	0.196614	0.999985	0.140522	0.999847	0.0032107	0.999872
ENSG00000181938	-0.0169376	0.999989	-0.0795623	0.917397	-0.0423273	0.999985	-0.0592649	0.999847	0.037235	0.999872
ENSG00000103021	0.0302343	0.999989	0.0617115	0.916734	-0.0582364	0.999985	-0.0280021	0.999847	-0.119948	0.999872
ENSG00000070770	-0.0234645	0.999989	0.0164202	0.999073	-0.035771	0.999985	-0.0592354	0.999847	-0.0521912	0.999872
ENSG00000070761	-0.134241	0.999989	0.398789	0.869208	0.0779486	0.999985	-0.0562922	0.999847	-0.320841	0.999872
ENSG00000102996	0.00992987	0.999989	0.173465	0.870019	0.0725372	0.999985	0.0824671	0.999847	-0.100927	0.999872
ENSG00000103005	-0.110367	0.999989	-0.359581	0.891675	-0.5036	0.999985	-0.613967	0.999847	-0.144019	0.999872
ENSG00000166188	-0.036412	0.999989	0.0147405	0.999073	-0.026768	0.999985	-0.06318	0.999847	-0.0415085	0.999872
ENSG00000159648	0.0582675	0.999989	-0.0277694	0.999073	-0.0550631	0.999985	0.00320437	0.999847	-0.0272937	0.999872
ENSG00000140859	0.0769491	0.999989	-0.143636	0.887157	-0.013314	0.999985	0.063635	0.999847	0.130322	0.999872
ENSG00000140854	-0.133837	0.999989	0.404967	0.887205	0.506687	0.999985	0.37285	0.999847	0.10172	0.999872
ENSG00000182885	-0.0446865	0.999989	-0.0563189	0.916593	-0.0198221	0.999985	-0.0645087	0.999847	0.0364967	0.999872
ENSG00000205336	-0.0158734	0.999989	0.0075039	0.999073	-0.028166	0.999985	-0.0440394	0.999847	-0.0356699	0.999872
ENSG00000159625	0.313586	0.999989	-0.725562	0.955671	-0.468669	0.999985	-0.155083	0.999847	0.256893	0.999872
ENSG00000102934	-0.157196	0.999989	0.460589	0.506967	0.34608	0.999985	0.188884	0.999847	-0.114509	0.999872
ENSG00000102931	-0.136688	0.999989	0.938386	0.685986	0.655211	0.999985	0.518523	0.999847	-0.283174	0.999872
ENSG00000159579	0.0735191	0.999989	-0.141057	0.814873	-0.124693	0.999985	-0.0511739	0.999847	0.0163644	0.999872
ENSG00000102962	-0.0511594	0.999989	-0.084312	0.945947	-0.0864525	0.999985	-0.137612	0.999847	-0.00214047	0.999872
ENSG00000159461	-0.0114776	0.999989	0.0234797	0.999073	-0.0680357	0.999985	-0.0795133	0.999847	-0.0915154	0.999872
ENSG00000103546	-0.0220474	0.999989	0.0299817	0.997198	0.0534623	0.999985	0.0314149	0.999847	0.0234805	0.999872
ENSG00000087253	-0.00865911	0.999989	-0.0176711	0.990485	-0.0410492	0.999985	-0.0497084	0.999847	-0.0233782	0.999872
ENSG00000087245	0.0163153	0.999989	-0.0297793	0.994947	-0.0214282	0.999985	-0.00511298	0.999847	0.00835104	0.999872
ENSG00000159387	-0.00705234	0.999989	-0.0996613	0.899781	-0.0339398	0.999985	-0.0409922	0.999847	0.0657215	0.999872
ENSG00000177508	-0.00827459	0.999989	0.189497	0.811608	0.261569	0.999985	0.253294	0.999847	0.0720717	0.999872
ENSG00000126267	0.184956	0.999989	0.0666785	0.999073	0.0596826	0.999985	0.244639	0.999847	-0.0069959	0.999872
ENSG00000103460	-0.00757727	0.999989	0.0591054	0.908499	-0.0452413	0.999985	-0.0528186	0.999847	-0.104347	0.999872
ENSG00000103449	-0.0212737	0.999989	0.20885	0.75912	0.18916	0.999985	0.167887	0.999847	-0.0196899	0.999872
ENSG00000102935	-0.295	0.999989	-0.452497	0.941902	-0.585796	0.999985	-0.880795	0.999847	-0.133299	0.999872
ENSG00000102921	0.380125	0.999989	-0.0937299	0.999073	0.424547	0.999985	0.804672	0.999847	0.518276	0.999872
ENSG00000102893	-0.185326	0.999989	0.31903	0.999073	1.12757	0.999985	0.942248	0.999847	0.808544	0.999872
ENSG00000069345	-0.030073	0.999989	-0.164675	0.867302	-0.0238082	0.999985	-0.0538812	0.999847	0.140867	0.999872
ENSG00000166123	-0.0335581	0.999989	0.00694339	0.999073	0.0266656	0.999985	-0.00689252	0.999847	0.0197222	0.999872
ENSG00000171241	-0.021873	0.999989	0.343991	0.962982	0.143118	0.999985	0.121245	0.999847	-0.200873	0.999872
ENSG00000177600	0.215134	0.999989	1.12886	0.983207	0.595644	0.999985	0.810779	0.999847	-0.533219	0.999872
ENSG00000166289	0.267002	0.999989	-0.300866	0.934282	-0.520913	0.999985	-0.253911	0.999847	-0.220047	0.999872
ENSG00000105171	-0.0323772	0.999989	-0.142034	0.984165	0.0532056	0.999985	0.0208284	0.999847	0.19524	0.999872
ENSG00000105173	0.045676	0.999989	-0.0731256	0.972186	0.0347367	0.999985	0.0804127	0.999847	0.107862	0.999872
ENSG00000105186	0.0039965	0.999989	-0.0311319	0.99668	-0.000536622	0.999985	0.00345988	0.999847	0.0305953	0.999872
ENSG00000105185	-0.0125762	0.999989	-0.00134819	0.999826	0.0282248	0.999985	0.0156486	0.999847	0.029573	0.999872
ENSG00000166359	0.423152	0.999989	0.0132217	0.99919	-0.637601	0.999985	-0.214448	0.999847	-0.650822	0.999872
ENSG00000130881	0.093594	0.999989	0.381645	0.914747	0.646897	0.999985	0.740491	0.999847	0.265252	0.999872
ENSG00000130876	0.052106	0.999989	0.318894	0.988995	-0.29832	0.999985	-0.246214	0.999847	-0.617215	0.999872
ENSG00000076650	0.0542364	0.999989	-0.0456777	0.999073	-0.0100343	0.999985	0.0442021	0.999847	0.0356434	0.999872
ENSG00000245848	-0.00718495	0.999989	-0.0454393	0.983207	-0.0493145	0.999985	-0.0564994	0.999847	-0.00387519	0.999872
ENSG00000153879	-0.113296	0.999989	-0.0277826	0.999073	0.212998	0.999985	0.0997017	0.999847	0.240781	0.999872
ENSG00000124299	-0.0341083	0.999989	-0.0557362	0.98819	-0.0451257	0.999985	-0.079234	0.999847	0.0106106	0.999872
ENSG00000257103	0.248208	0.999989	-0.228674	0.976929	-0.13886	0.999985	0.109348	0.999847	0.0898142	0.999872
ENSG00000166398	0.104456	0.999989	-0.0366531	0.999073	-0.00233425	0.999985	0.102122	0.999847	0.0343189	0.999872
ENSG00000105220	0.506557	0.999989	0.258956	0.999073	-0.434218	0.999985	0.0723385	0.999847	-0.693175	0.999872
ENSG00000266953	0.407745	0.999989	-0.495561	0.999073	0.463225	0.999985	0.87097	0.999847	0.958787	0.999872
ENSG00000126249	-0.100621	0.999989	0.236983	0.832431	0.249103	0.999985	0.148482	0.999847	0.0121207	0.999872
ENSG00000126261	0.154153	0.999989	-0.029665	0.999073	0.0387233	0.999985	0.192877	0.999847	0.0683883	0.999872
ENSG00000089335	0.132626	0.999989	-0.0181878	0.999073	-0.0214954	0.999985	0.111131	0.999847	-0.00330759	0.999872
ENSG00000197841	0.0827255	0.999989	0.0177836	0.999073	0.00773908	0.999985	0.0904646	0.999847	-0.0100445	0.999872
ENSG00000089351	-0.066996	0.999989	0.129486	0.941902	0.115572	0.999985	0.0485764	0.999847	-0.0139134	0.999872
ENSG00000188508	0.00842699	0.999989	-0.0264899	0.999073	-0.0575112	0.999985	-0.0490843	0.999847	-0.0310213	0.999872
ENSG00000161249	-0.0564455	0.999989	0.0233941	0.999073	0.0529871	0.999985	-0.00345834	0.999847	0.029593	0.999872
ENSG00000105699	-0.218916	0.999989	0.0213564	0.999073	0.200416	0.999985	-0.0185001	0.999847	0.179059	0.999872
ENSG00000105698	0.110022	0.999989	-0.391625	0.952317	-0.400412	0.999985	-0.29039	0.999847	-0.00878693	0.999872
ENSG00000105695	0.0520625	0.999989	0.221872	0.506967	0.0317339	0.999985	0.0837964	0.999847	-0.190138	0.999872
ENSG00000105679	0.000104456	0.999989	-0.0401562	0.999073	-0.0452599	0.999985	-0.0451554	0.999847	-0.00510365	0.999872
ENSG00000185897	-0.0847426	0.999989	0.135241	0.898529	0.109068	0.999985	0.0243259	0.999847	-0.026173	0.999872
ENSG00000126251	-0.0343072	0.999989	-0.0103467	0.999073	-0.0618657	0.999985	-0.0961729	0.999847	-0.051519	0.999872
ENSG00000012124	-0.0108844	0.999989	0.191976	0.756172	0.100117	0.999985	0.0892328	0.999847	-0.0918584	0.999872
ENSG00000272333	0.131397	0.999989	0.0285429	0.999073	-0.091324	0.999985	0.0400729	0.999847	-0.119867	0.999872
ENSG00000267796	-0.0617695	0.999989	-0.022095	0.999073	-0.0500644	0.999985	-0.111834	0.999847	-0.0279693	0.999872
ENSG00000167595	0.0951397	0.999989	-0.395939	0.988525	-0.0525309	0.999985	0.0426088	0.999847	0.343408	0.999872
ENSG00000105668	0.0433912	0.999989	-0.209373	0.797836	-0.0867429	0.999985	-0.0433516	0.999847	0.122631	0.999872
ENSG00000105675	-0.0252163	0.999989	-0.0162062	0.999073	0.025537	0.999985	0.000320752	0.999847	0.0417432	0.999872
ENSG00000249115	-0.0487861	0.999989	-0.0919087	0.983207	-0.118302	0.999985	-0.167088	0.999847	-0.0263935	0.999872
ENSG00000126254	0.0101996	0.999989	-0.140054	0.74551	-0.143387	0.999985	-0.133188	0.999847	-0.00333286	0.999872
ENSG00000105672	0.177083	0.999989	-0.0434583	0.999073	-0.0204287	0.999985	0.156654	0.999847	0.0230296	0.999872
ENSG00000126267	0.0751699	0.999989	-0.137371	0.959377	-0.145621	0.999985	-0.070451	0.999847	-0.00825003	0.999872
ENSG00000011590	-0.0606065	0.999989	-0.103802	0.899781	-0.00849374	0.999985	-0.0691002	0.999847	0.0953084	0.999872
ENSG00000239382	-0.027114	0.999989	-0.0621071	0.999073	0.124425	0.999985	0.0973107	0.999847	0.186532	0.999872
ENSG00000250799	-0.0354462	0.999989	-0.0431497	0.999073	0.0995777	0.999985	0.0641315	0.999847	0.142727	0.999872
ENSG00000126259	-0.0389828	0.999989	-0.0389952	0.988525	-0.00246233	0.999985	-0.0414451	0.999847	0.0365329	0.999872
ENSG00000105290	-0.0108791	0.999989	-0.0540556	0.994947	-0.0648802	0.999985	-0.0757593	0.999847	-0.0108246	0.999872
ENSG00000167604	-0.147316	0.999989	0.453764	0.999073	0.763449	0.999985	0.616133	0.999847	0.309685	0.999872
ENSG00000126264	0.0174488	0.999989	-0.0593172	0.98819	-0.0866721	0.999985	-0.0692233	0.999847	-0.0273548	0.999872
ENSG00000011600	-0.191764	0.999989	-0.247471	0.999073	-0.389472	0.999985	-0.581236	0.999847	-0.142002	0.999872
ENSG00000105270	0.0416806	0.999989	-0.0568256	0.999073	-0.2186	0.999985	-0.176919	0.999847	-0.161774	0.999872
ENSG00000075702	-0.336113	0.999989	0.368649	0.999073	-0.183694	0.999985	-0.519807	0.999847	-0.552343	0.999872
ENSG00000105254	-0.680229	0.999989	0.493393	0.951705	0.952929	0.999985	0.2727	0.999847	0.459536	0.999872
ENSG00000126243	-0.000434671	0.999989	0.0938612	0.875028	0.0166663	0.999985	0.0162316	0.999847	-0.077195	0.999872
ENSG00000181392	-0.0587916	0.999989	0.0813706	0.674795	0.0691201	0.999985	0.0103285	0.999847	-0.0122506	0.999872
ENSG00000254004	-0.515762	0.999989	0.803783	0.808745	0.765036	0.999985	0.249275	0.999847	-0.0387469	0.999872
ENSG00000196357	-0.120969	0.999989	0.155898	0.988594	0.186727	0.999985	0.0657577	0.999847	0.0308289	0.999872
ENSG00000189042	0.0612043	0.999989	0.339399	0.980409	0.423565	0.999985	0.48477	0.999847	0.0841658	0.999872
ENSG00000161298	-0.052439	0.999989	0.944124	0.994529	0.67494	0.999985	0.622501	0.999847	-0.269184	0.999872
ENSG00000198453	-0.0344386	0.999989	-0.0775345	0.842164	0.0165716	0.999985	-0.017867	0.999847	0.0941061	0.999872
ENSG00000267360	0.00923148	0.999989	-0.101112	0.733059	-0.0772002	0.999985	-0.0679687	0.999847	0.0239121	0.999872
ENSG00000245680	0.507317	0.999989	0.0755182	0.999073	-0.0147715	0.999985	0.492545	0.999847	-0.0902897	0.999872
ENSG00000196967	0.054601	0.999989	-0.111196	0.920437	-0.0181289	0.999985	0.0364721	0.999847	0.0930669	0.999872
ENSG00000105738	-0.0786838	0.999989	0.0208292	0.999073	0.116161	0.999985	0.037477	0.999847	0.0953316	0.999872
ENSG00000167645	-0.0238043	0.999989	-0.640171	0.882274	-0.24515	0.999985	-0.268954	0.999847	0.395021	0.999872
ENSG00000167642	0.0463126	0.999989	-0.110289	0.99546	-0.334205	0.999985	-0.287892	0.999847	-0.223916	0.999872
ENSG00000099338	-0.0607649	0.999989	-0.541351	0.933113	-0.019938	0.999985	-0.0807029	0.999847	0.521413	0.999872
ENSG00000179168	-0.0188986	0.999989	0.0926155	0.97179	0.0987514	0.999985	0.0798528	0.999847	0.00613591	0.999872
ENSG00000130244	-0.0100377	0.999989	0.0871861	0.983084	0.107718	0.999985	0.0976804	0.999847	0.0205319	0.999872
ENSG00000171777	-0.0314543	0.999989	-0.0920685	0.849169	0.030032	0.999985	-0.00142233	0.999847	0.122101	0.999872
ENSG00000104814	0.0642361	0.999989	0.0300629	0.999073	0.0869589	0.999985	0.151195	0.999847	0.0568961	0.999872
ENSG00000178982	-0.118404	0.999989	-0.301722	0.869015	-0.111485	0.999985	-0.229889	0.999847	0.190236	0.999872
ENSG00000130402	0.00415103	0.999989	0.103621	0.953104	0.0940743	0.999985	0.0982253	0.999847	-0.0095472	0.999872
ENSG00000182472	0.0281694	0.999989	0.0385166	0.999073	0.236303	0.999985	0.264472	0.999847	0.197786	0.999872
ENSG00000104835	-0.180333	0.999989	0.168552	0.973431	0.199315	0.999985	0.0189819	0.999847	0.0307634	0.999872
ENSG00000269547	-0.00429785	0.999989	-0.0566971	0.992402	0.0921656	0.999985	0.0878678	0.999847	0.148863	0.999872
ENSG00000187908	0.00711542	0.999989	0.0154144	0.999073	0.055085	0.999985	0.0622004	0.999847	0.0396705	0.999872
ENSG00000105205	-0.0696946	0.999989	-0.0621149	0.882274	0.0985229	0.999985	0.0288283	0.999847	0.160638	0.999872
ENSG00000090932	-0.107513	0.999989	0.547251	0.739146	0.376929	0.999985	0.269416	0.999847	-0.170322	0.999872
ENSG00000187187	0.051905	0.999989	-0.0219561	0.999073	0.0351372	0.999985	0.0870422	0.999847	0.0570933	0.999872
ENSG00000105221	-0.0570292	0.999989	-0.0152224	0.999073	-0.00604409	0.999985	-0.0630733	0.999847	0.00917829	0.999872
ENSG00000105219	-0.0731805	0.999989	-0.239261	0.999073	0.248089	0.999985	0.174909	0.999847	0.48735	0.999872
ENSG00000174521	-0.0137113	0.999989	-0.0376418	0.999073	-0.392347	0.999985	-0.406059	0.999847	-0.354705	0.999872
ENSG00000198077	-0.240865	0.999989	0.423825	0.899781	0.457621	0.999985	0.216756	0.999847	0.0337964	0.999872
ENSG00000255974	-0.0382847	0.999989	0.0304151	0.994866	0.061273	0.999985	0.0229882	0.999847	0.0308579	0.999872
ENSG00000197838	0.094565	0.999989	-0.178205	0.885661	-0.345484	0.999985	-0.250919	0.999847	-0.167279	0.999872
ENSG00000197446	-0.0272826	0.999989	-0.473687	0.983207	-0.415564	0.999985	-0.442847	0.999847	0.0581229	0.999872
ENSG00000269858	0.0636305	0.999989	-0.390484	0.485451	-0.210351	0.999985	-0.146721	0.999847	0.180132	0.999872
ENSG00000167578	0.273996	0.999989	-0.171811	0.998404	-0.251524	0.999985	0.0224724	0.999847	-0.079713	0.999872
ENSG00000171570	0.00492489	0.999989	0.0267302	0.999073	0.114943	0.999985	0.119867	0.999847	0.0882124	0.999872
ENSG00000261857	-0.0565722	0.999989	0.16241	0.748107	0.145927	0.999985	0.0893547	0.999847	-0.0164826	0.999872
ENSG00000268975	0.0383667	0.999989	-0.0310105	0.999073	-0.0388286	0.999985	-0.000461918	0.999847	-0.00781811	0.999872
ENSG00000077312	0.295236	0.999989	0.223297	0.996238	-0.080756	0.999985	0.21448	0.999847	-0.304053	0.999872
ENSG00000086544	0.0647839	0.999989	-0.111287	0.770544	-0.0389719	0.999985	0.0258119	0.999847	0.0723146	0.999872
ENSG00000197408	-0.00333904	0.999989	-0.123985	0.941902	-0.168939	0.999985	-0.172278	0.999847	-0.0449538	0.999872
ENSG00000123810	0.0666525	0.999989	-0.0091057	0.999073	0.0428492	0.999985	0.109502	0.999847	0.0519549	0.999872
ENSG00000077348	0.0809886	0.999989	0.0484576	0.999073	-0.0206121	0.999985	0.0603764	0.999847	-0.0690698	0.999872
ENSG00000142039	-0.0388768	0.999989	0.0246814	0.999073	-0.0999865	0.999985	-0.138863	0.999847	-0.124668	0.999872
ENSG00000105329	-0.0239322	0.999989	0.480137	0.5039	0.0976185	0.999985	0.0736864	0.999847	-0.382519	0.999872
ENSG00000079435	0.00584579	0.999989	0.0807213	0.892452	-0.00841448	0.999985	-0.00256868	0.999847	-0.0891358	0.999872
ENSG00000105429	0.396086	0.999989	-0.993436	0.999073	-1.27956	0.999985	-0.883475	0.999847	-0.286125	0.999872
ENSG00000167619	0.0183039	0.999989	0.104778	0.916146	-0.0785732	0.999985	-0.0602693	0.999847	-0.183351	0.999872
ENSG00000188368	0.0758584	0.999989	0.032373	0.999073	-0.0333584	0.999985	0.0425	0.999847	-0.0657314	0.999872
ENSG00000079432	0.0376287	0.999989	-0.231821	0.912695	-0.119938	0.999985	-0.082309	0.999847	0.111883	0.999872
ENSG00000105723	-0.00387621	0.999989	-0.133231	0.944705	-0.051731	0.999985	-0.0556072	0.999847	0.0815003	0.999872
ENSG00000268643	-0.0211374	0.999989	0.0587669	0.999073	-0.364233	0.999985	-0.38537	0.999847	-0.423	0.999872
ENSG00000105732	-0.679345	0.999989	0.825276	0.754908	1.39842	0.999985	0.719079	0.999847	0.573148	0.999872
ENSG00000105737	-0.0469325	0.999989	-0.162182	0.875229	-0.132097	0.999985	-0.179029	0.999847	0.0300848	0.999872
ENSG00000076928	0.00300762	0.999989	-0.0655781	0.958015	-0.0480381	0.999985	-0.0450304	0.999847	0.0175401	0.999872
ENSG00000105372	-0.0158408	0.999989	0.154577	0.955188	0.14537	0.999985	0.129529	0.999847	-0.00920736	0.999872
ENSG00000142025	0.00178547	0.999989	0.0447027	0.999073	0.00640608	0.999985	0.00819156	0.999847	-0.0382967	0.999872
ENSG00000273111	-0.0267898	0.999989	-0.230313	0.637626	-0.0861132	0.999985	-0.112903	0.999847	0.1442	0.999872
ENSG00000105409	-0.053642	0.999989	-0.130118	0.617526	0.00657645	0.999985	-0.0470655	0.999847	0.136694	0.999872
ENSG00000285505	-0.0520531	0.999989	-0.131063	0.899781	0.0662211	0.999985	0.0141679	0.999847	0.197284	0.999872
ENSG00000105404	0.0477889	0.999989	-0.0968592	0.808745	-0.019765	0.999985	0.0280239	0.999847	0.0770942	0.999872
ENSG00000007129	0.0111177	0.999989	-0.0320869	0.994866	-0.0298555	0.999985	-0.0187378	0.999847	0.00223145	0.999872
ENSG00000105352	0.0636798	0.999989	0.0183368	0.999073	0.0916509	0.999985	0.155331	0.999847	0.0733142	0.999872
ENSG00000189377	-0.0899581	0.999989	0.176192	0.979584	0.299911	0.999985	0.209952	0.999847	0.123719	0.999872
ENSG00000204936	-0.300761	0.999989	0.678567	0.482074	0.568453	0.999985	0.267692	0.999847	-0.110115	0.999872
ENSG00000176472	-0.0465474	0.999989	0.0610324	0.986444	0.0482914	0.999985	0.00174396	0.999847	-0.012741	0.999872
ENSG00000073050	-0.0318027	0.999989	-0.0576743	0.89559	0.0393286	0.999985	0.00752581	0.999847	0.0970029	0.999872
ENSG00000131116	0.0209642	0.999989	0.16879	0.847475	0.0871567	0.999985	0.108121	0.999847	-0.0816328	0.999872
ENSG00000105767	-0.00571058	0.999989	0.0259067	0.999073	0.00359234	0.999985	-0.00211824	0.999847	-0.0223144	0.999872
ENSG00000124466	0.0252629	0.999989	0.0110701	0.999073	-0.0611617	0.999985	-0.0358988	0.999847	-0.0722318	0.999872
ENSG00000176531	-0.0925007	0.999989	-0.237906	0.983084	-0.0581078	0.999985	-0.150608	0.999847	0.179798	0.999872
ENSG00000105755	-0.0663771	0.999989	0.0322032	0.999073	-0.00966184	0.999985	-0.0760389	0.999847	-0.0418651	0.999872
ENSG00000105771	-0.0301255	0.999989	-0.0379136	0.996238	0.070527	0.999985	0.0404015	0.999847	0.108441	0.999872
ENSG00000104783	-0.00696066	0.999989	0.0181457	0.999073	0.0108521	0.999985	0.00389148	0.999847	-0.00729353	0.999872
ENSG00000124459	-0.169337	0.999989	-0.010193	0.999073	0.210071	0.999985	0.0407343	0.999847	0.220264	0.999872
ENSG00000176222	0.0222581	0.999989	0.139311	0.955188	-0.0460395	0.999985	-0.0237814	0.999847	-0.185351	0.999872
ENSG00000167637	0.0816207	0.999989	-0.0554741	0.961443	0.0259049	0.999985	0.107526	0.999847	0.0813791	0.999872
ENSG00000159871	0.0178696	0.999989	0.316744	0.57116	0.227796	0.999985	0.245666	0.999847	-0.0889475	0.999872
ENSG00000167380	0.0695515	0.999989	-0.146489	0.999073	-0.23003	0.999985	-0.160478	0.999847	-0.0835407	0.999872
ENSG00000062370	-0.0341802	0.999989	-0.0507287	0.940209	0.0339709	0.999985	-0.00020924	0.999847	0.0846996	0.999872
ENSG00000186567	0.0098073	0.999989	-0.0362308	0.994947	-0.0279207	0.999985	-0.0181134	0.999847	0.00831012	0.999872
ENSG00000073008	1.31549	0.999989	-0.0936707	0.99919	-1.29922	0.999985	0.0162712	0.999847	-1.20555	0.999872
ENSG00000216588	-0.411786	0.999989	1.00271	0.999073	0.428017	0.999985	0.0162314	0.999847	-0.57469	0.999872
ENSG00000213892	0.0500852	0.999989	-0.0784291	0.979516	0.0619194	0.999985	0.112005	0.999847	0.140348	0.999872
ENSG00000142273	-0.00496731	0.999989	0.122036	0.999073	0.0232421	0.999985	0.0182747	0.999847	-0.0987943	0.999872
ENSG00000104853	-0.029656	0.999989	0.548999	0.994866	0.510559	0.999985	0.480903	0.999847	-0.0384397	0.999872
ENSG00000130203	-0.0121829	0.999989	-0.0136725	0.999073	0.0333525	0.999985	0.0211696	0.999847	0.047025	0.999872
ENSG00000130204	-0.115872	0.999989	0.471055	0.914269	-0.0798588	0.999985	-0.195731	0.999847	-0.550914	0.999872
ENSG00000130202	0.00590609	0.999989	0.0791941	0.980409	0.00470542	0.999985	0.0106115	0.999847	-0.0744887	0.999872
ENSG00000170604	-0.0450788	0.999989	0.345079	0.805398	0.37349	0.999985	0.328412	0.999847	0.0284117	0.999872
ENSG00000170608	-0.0331549	0.999989	0.0356373	0.998812	0.0723452	0.999985	0.0391903	0.999847	0.0367079	0.999872
ENSG00000125755	-0.105442	0.999989	-0.0690329	0.999073	0.21288	0.999985	0.107439	0.999847	0.281913	0.999872
ENSG00000011485	-0.0574258	0.999989	0.0513835	0.998477	0.0266837	0.999985	-0.0307421	0.999847	-0.0246998	0.999872
ENSG00000230510	0.0197068	0.999989	0.0314855	0.999073	0.0206064	0.999985	0.0403132	0.999847	-0.0108791	0.999872
ENSG00000104983	-0.131476	0.999989	0.584171	0.929094	-0.192619	0.999985	-0.324095	0.999847	-0.77679	0.999872
ENSG00000124440	0.272112	0.999989	0.194983	0.991373	0.395409	0.999985	0.667522	0.999847	0.200426	0.999872
ENSG00000182013	-0.115542	0.999989	0.237454	0.903901	0.238304	0.999985	0.122762	0.999847	0.000849995	0.999872
ENSG00000181027	-0.0024948	0.999989	-0.131409	0.948315	0.0612241	0.999985	0.0587293	0.999847	0.192633	0.999872
ENSG00000090372	-0.1669	0.999989	0.597318	0.988197	0.0371749	0.999985	-0.129725	0.999847	-0.560144	0.999872
ENSG00000105281	-0.0147776	0.999989	-0.222577	0.928365	0.0534218	0.999985	0.0386442	0.999847	0.275999	0.999872
ENSG00000042753	-0.19049	0.999989	0.226728	0.945577	0.352599	0.999985	0.162109	0.999847	0.125871	0.999872
ENSG00000160007	-0.387751	0.999989	0.331026	0.808745	0.492305	0.999985	0.104554	0.999847	0.161279	0.999872
ENSG00000130751	0.0837119	0.999989	-0.185887	0.996238	-0.115569	0.999985	-0.0318576	0.999847	0.0703173	0.999872
ENSG00000130748	-0.0208479	0.999989	-0.0641456	0.918878	-0.00122288	0.999985	-0.0220708	0.999847	0.0629227	0.999872
ENSG00000130749	-0.0131026	0.999989	0.0346745	0.999073	0.03051	0.999985	0.0174074	0.999847	-0.00416454	0.999872
ENSG00000142230	-0.00379726	0.999989	-0.125056	0.905993	-0.154932	0.999985	-0.158729	0.999847	-0.0298759	0.999872
ENSG00000134830	0.0106113	0.999989	0.0174789	0.999073	0.0473815	0.999985	0.0579928	0.999847	0.0299026	0.999872
ENSG00000134815	-0.157018	0.999989	-0.0560703	0.999073	0.124326	0.999985	-0.0326924	0.999847	0.180396	0.999872
ENSG00000105419	-0.309787	0.999989	0.664601	0.740584	0.413695	0.999985	0.103908	0.999847	-0.250906	0.999872
ENSG00000118156	0.0258916	0.999989	0.012196	0.999073	0.121298	0.999985	0.14719	0.999847	0.109102	0.999872
ENSG00000105402	-0.0316347	0.999989	9.6e-05	0.999864	-0.14391	0.999985	-0.175544	0.999847	-0.144006	0.999872
ENSG00000118162	0.0360622	0.999989	-0.498198	0.923123	-0.16372	0.999985	-0.127658	0.999847	0.334478	0.999872
ENSG00000105392	0.22832	0.999989	-0.0619752	0.999073	0.059555	0.999985	0.287875	0.999847	0.12153	0.999872
ENSG00000169393	0.0110182	0.999989	-0.159662	0.717029	-0.137628	0.999985	-0.126609	0.999847	0.0220341	0.999872
ENSG00000105486	-0.0461781	0.999989	-0.0285675	0.999073	0.000362528	0.999985	-0.0458156	0.999847	0.02893	0.999872
ENSG00000185453	-0.00281668	0.999989	0.0561366	0.999073	0.161798	0.999985	0.158981	0.999847	0.105661	0.999872
ENSG00000105467	-0.00702077	0.999989	-0.00408606	0.999142	0.0269726	0.999985	0.0199519	0.999847	0.0310587	0.999872
ENSG00000105438	0.0538013	0.999989	-0.0156483	0.999073	-0.0326063	0.999985	0.021195	0.999847	-0.016958	0.999872
ENSG00000105464	0.193819	0.999989	0.483155	0.790873	-0.0775991	0.999985	0.11622	0.999847	-0.560754	0.999872
ENSG00000105447	-0.0294705	0.999989	0.27461	0.999073	0.42176	0.999985	0.392289	0.999847	0.14715	0.999872
ENSG00000182324	0.063928	0.999989	-0.0484212	0.988525	-0.02799	0.999985	0.0359381	0.999847	0.0204312	0.999872
ENSG00000268465	0.0350823	0.999989	-0.124813	0.808745	-0.0930901	0.999985	-0.0580079	0.999847	0.0317229	0.999872
ENSG00000105443	-0.158661	0.999989	0.196163	0.794323	0.215405	0.999985	0.0567438	0.999847	0.0192426	0.999872
ENSG00000105559	-0.019912	0.999989	-0.115043	0.829372	-0.0926502	0.999985	-0.112562	0.999847	0.0223924	0.999872
ENSG00000087076	0.00313728	0.999989	0.0567345	0.990485	0.0580746	0.999985	0.0612119	0.999847	0.00134009	0.999872
ENSG00000105552	1.55166	0.999989	-0.0937266	0.999073	-0.966185	0.999985	0.585473	0.999847	-0.872458	0.999872
ENSG00000105550	-0.0695364	0.999989	-0.382631	0.892452	0.0911538	0.999985	0.0216174	0.999847	0.473785	0.999872
ENSG00000182264	0.01435	0.999989	-0.108962	0.846669	-0.0270919	0.999985	-0.0127419	0.999847	0.0818697	0.999872
ENSG00000176909	0.0100264	0.999989	0.0197408	0.999073	0.115578	0.999985	0.125604	0.999847	0.0958373	0.999872
ENSG00000087088	0.0229055	0.999989	-0.0820996	0.897909	-0.0179956	0.999985	0.00490998	0.999847	0.064104	0.999872
ENSG00000176920	-0.0114582	0.999989	-0.00744735	0.999073	0.0989754	0.999985	0.0875171	0.999847	0.106423	0.999872
ENSG00000142233	0.0090355	0.999989	-0.149505	0.493613	0.0177876	0.999985	0.0268231	0.999847	0.167293	0.999872
ENSG00000063180	-0.0861238	0.999989	0.0374763	0.999073	-0.0114408	0.999985	-0.0975646	0.999847	-0.0489171	0.999872
ENSG00000105516	-0.0120902	0.999989	-0.0275917	0.999073	0.0103788	0.999985	-0.00171139	0.999847	0.0379704	0.999872
ENSG00000104804	-0.105114	0.999989	0.319974	0.640482	0.126341	0.999985	0.0212268	0.999847	-0.193633	0.999872
ENSG00000104805	-0.00291164	0.999989	-0.185803	0.663474	-0.062808	0.999985	-0.0657196	0.999847	0.122995	0.999872
ENSG00000183207	-0.404965	0.999989	0.369341	0.917397	0.823493	0.999985	0.418528	0.999847	0.454152	0.999872
ENSG00000104812	-0.0238918	0.999989	-0.120706	0.660381	-0.0411337	0.999985	-0.0650255	0.999847	0.0795722	0.999872
ENSG00000087074	0.100486	0.999989	-0.0393065	0.999073	-0.0616073	0.999985	0.0388785	0.999847	-0.0223008	0.999872
ENSG00000130528	0.0703546	0.999989	-0.048953	0.999073	0.12009	0.999985	0.190445	0.999847	0.169043	0.999872
ENSG00000104863	-0.0175681	0.999989	-0.0945083	0.972016	0.0965382	0.999985	0.0789701	0.999847	0.191047	0.999872
ENSG00000104808	0.0493406	0.999989	-0.0476968	0.987238	-0.0671904	0.999985	-0.0178499	0.999847	-0.0194937	0.999872
ENSG00000104848	-0.137021	0.999989	0.429933	0.901638	0.216346	0.999985	0.0793248	0.999847	-0.213587	0.999872
ENSG00000225950	0.131241	0.999989	0.160556	0.954262	0.0797427	0.999985	0.210984	0.999847	-0.0808137	0.999872
ENSG00000126460	-0.248184	0.999989	0.210349	0.964826	0.488195	0.999985	0.240011	0.999847	0.277846	0.999872
ENSG00000142534	0.0300154	0.999989	-0.321719	0.623961	-0.311365	0.999985	-0.28135	0.999847	0.010354	0.999872
ENSG00000090554	0.0773519	0.999989	-0.165704	0.967601	-0.110248	0.999985	-0.0328966	0.999847	0.0554555	0.999872
ENSG00000161618	-0.21125	0.999989	0.159239	0.999073	1.13985	0.999985	0.928597	0.999847	0.980608	0.999872
ENSG00000104872	0.0210677	0.999989	0.471065	0.788552	0.20611	0.999985	0.227178	0.999847	-0.264955	0.999872
ENSG00000104888	-0.065726	0.999989	0.0819023	0.955188	0.0591463	0.999985	-0.00657973	0.999847	-0.022756	0.999872
ENSG00000161609	-0.0710001	0.999989	0.738455	0.882274	0.745344	0.999985	0.674344	0.999847	0.00688846	0.999872
ENSG00000126453	0.0248305	0.999989	-0.0799589	0.994529	0.0241029	0.999985	0.0489334	0.999847	0.104062	0.999872
ENSG00000126456	0.0104947	0.999989	0.0344868	0.999073	-0.0273392	0.999985	-0.0168445	0.999847	-0.061826	0.999872
ENSG00000126458	-0.222527	0.999989	0.343645	0.961443	0.465586	0.999985	0.243059	0.999847	0.121941	0.999872
ENSG00000104870	-0.1139	0.999989	0.193103	0.839199	0.460937	0.999985	0.347036	0.999847	0.267834	0.999872
ENSG00000126457	0.0287299	0.999989	-0.23132	0.914747	0.0580614	0.999985	0.0867913	0.999847	0.289381	0.999872
ENSG00000126467	0.0733027	0.999989	0.0460451	0.999073	0.106355	0.999985	0.179658	0.999847	0.06031	0.999872
ENSG00000104951	0.893373	0.999989	-0.832336	0.920639	-0.348909	0.999985	0.544464	0.999847	0.483427	0.999872
ENSG00000104946	-0.0439021	0.999989	0.1099	0.986358	-0.0063075	0.999985	-0.0502096	0.999847	-0.116208	0.999872
ENSG00000204673	-0.124664	0.999989	0.0941521	0.898263	0.176547	0.999985	0.0518829	0.999847	0.0823944	0.999872
ENSG00000039650	0.0652947	0.999989	-0.232336	0.565355	-0.315475	0.999985	-0.25018	0.999847	-0.0831392	0.999872
ENSG00000104960	-0.303672	0.999989	1.96795	0.666961	1.77364	0.999985	1.46997	0.999847	-0.194305	0.999872
ENSG00000104973	0.366555	0.999989	-0.667726	0.748107	-0.0903711	0.999985	0.276184	0.999847	0.577355	0.999872
ENSG00000010361	-0.0333078	0.999989	0.180963	0.899781	0.259088	0.999985	0.22578	0.999847	0.078125	0.999872
ENSG00000196961	-0.0663618	0.999989	0.793574	0.91583	0.89042	0.999985	0.824058	0.999847	0.0968454	0.999872
ENSG00000169136	0.110157	0.999989	-0.204155	0.999073	-0.21501	0.999985	-0.104853	0.999847	-0.0108555	0.999872
ENSG00000105053	0.276228	0.999989	-0.338771	0.980409	-1.35717	0.999985	-1.08094	0.999847	-1.01839	0.999872
ENSG00000161652	0.297931	0.999989	-0.108918	0.999073	-0.438761	0.999985	-0.14083	0.999847	-0.329843	0.999872
ENSG00000131408	0.00722413	0.999989	0.0941718	0.884877	0.0267727	0.999985	0.0339968	0.999847	-0.0673992	0.999872
ENSG00000131400	0.0396865	0.999989	0.105527	0.845261	0.00412114	0.999985	0.0438076	0.999847	-0.101406	0.999872
ENSG00000131398	-0.0342678	0.999989	-0.0296108	0.994989	0.0153006	0.999985	-0.0189671	0.999847	0.0449114	0.999872
ENSG00000062822	0.0438562	0.999989	-0.0262849	0.999073	0.0929803	0.999985	0.136836	0.999847	0.119265	0.999872
ENSG00000161677	-0.0431216	0.999989	0.0239681	0.999073	0.143804	0.999985	0.100683	0.999847	0.119836	0.999872
ENSG00000086967	-0.00622327	0.999989	-0.242473	0.662459	-0.201724	0.999985	-0.207947	0.999847	0.0407488	0.999872
ENSG00000142530	0.0165811	0.999989	-0.0531275	0.920437	0.00746487	0.999985	0.024046	0.999847	0.0605924	0.999872
ENSG00000213023	-0.0312353	0.999989	-0.0678321	0.929047	-0.0408585	0.999985	-0.0720938	0.999847	0.0269737	0.999872
ENSG00000213822	-0.00114545	0.999989	-0.03544	0.999073	-0.249492	0.999985	-0.250638	0.999847	-0.214052	0.999872
ENSG00000105383	-0.0605582	0.999989	0.213655	0.915601	0.326038	0.999985	0.26548	0.999847	0.112383	0.999872
ENSG00000105492	0.12765	0.999989	-0.00788378	0.99919	0.0841954	0.999985	0.211845	0.999847	0.0920792	0.999872
ENSG00000142549	-0.00890983	0.999989	-0.494743	0.898294	-0.10334	0.999985	-0.11225	0.999847	0.391403	0.999872
ENSG00000186806	0.203213	0.999989	-0.198162	0.999073	-0.744627	0.999985	-0.541413	0.999847	-0.546464	0.999872
ENSG00000105379	0.0612887	0.999989	-0.0812672	0.999073	-0.0870164	0.999985	-0.0257277	0.999847	-0.00574924	0.999872
ENSG00000160318	0.201245	0.999989	0.175745	0.98819	0.0635105	0.999985	0.264756	0.999847	-0.112234	0.999872
ENSG00000105374	-0.349331	0.999989	1.52745	0.843754	0.919934	0.999985	0.570603	0.999847	-0.607521	0.999872
ENSG00000105497	0.510574	0.999989	-0.496862	0.905993	-0.204064	0.999985	0.306509	0.999847	0.292797	0.999872
ENSG00000142544	0.0254275	0.999989	0.0262608	0.999073	-0.00803944	0.999985	0.0173881	0.999847	-0.0343003	0.999872
ENSG00000182310	-0.0165212	0.999989	-0.114114	0.813494	0.0218917	0.999985	0.00537046	0.999847	0.136006	0.999872
ENSG00000105509	0.0191551	0.999989	-0.0789847	0.874734	-0.0216595	0.999985	-0.00250442	0.999847	0.0573251	0.999872
ENSG00000142556	0.0833621	0.999989	-0.210079	0.955188	-0.253701	0.999985	-0.170339	0.999847	-0.0436226	0.999872
ENSG00000256087	0.241307	0.999989	1.05291	0.91583	0.686272	0.999985	0.927579	0.999847	-0.36664	0.999872
ENSG00000142405	-0.758036	0.999989	0.194812	0.99919	0.197201	0.999985	-0.560836	0.999847	0.0023886	0.999872
ENSG00000179820	-0.0609349	0.999989	-0.0399632	0.961443	-0.005235	0.999985	-0.0661699	0.999847	0.0347282	0.999872
ENSG00000142408	0.144779	0.999989	-0.196677	0.999073	-0.164028	0.999985	-0.0192486	0.999847	0.0326491	0.999872
ENSG00000126583	0.083874	0.999989	-0.172243	0.840981	-0.187483	0.999985	-0.103609	0.999847	-0.0152401	0.999872
ENSG00000130433	0.0436887	0.999989	-0.0413895	0.999073	-0.156408	0.999985	-0.112719	0.999847	-0.115018	0.999872
ENSG00000170909	0.00846359	0.999989	0.511755	0.988197	0.565819	0.999985	0.574282	0.999847	0.0540633	0.999872
ENSG00000105619	-0.0724436	0.999989	0.122731	0.979019	0.234393	0.999985	0.161949	0.999847	0.111661	0.999872
ENSG00000105618	-0.00916895	0.999989	0.0530508	0.978944	0.0793803	0.999985	0.0702113	0.999847	0.0263295	0.999872
ENSG00000088038	0.165105	0.999989	-0.10799	0.999073	0.0122214	0.999985	0.177327	0.999847	0.120212	0.999872
ENSG00000105617	-0.037599	0.999989	-0.125077	0.735549	-0.057858	0.999985	-0.095457	0.999847	0.0672195	0.999872
ENSG00000167608	0.176959	0.999989	0.0884436	0.999073	0.388828	0.999985	0.565787	0.999847	0.300384	0.999872
ENSG00000125505	-0.0282275	0.999989	0.0205571	0.999073	4.65e-05	0.999985	-0.028181	0.999847	-0.0205106	0.999872
ENSG00000170892	0.0608892	0.999989	-0.186694	0.983207	0.0312114	0.999985	0.0921005	0.999847	0.217906	0.999872
ENSG00000275183	0.105776	0.999989	-0.036819	0.999073	0.110626	0.999985	0.216403	0.999847	0.147445	0.999872
ENSG00000167614	-0.00185959	0.999989	-0.0389663	0.996237	-0.0126949	0.999985	-0.0145545	0.999847	0.0262714	0.999872
ENSG00000244482	-0.0273787	0.999989	-0.11482	0.844091	-0.0510998	0.999985	-0.0784785	0.999847	0.0637202	0.999872
ENSG00000204577	-0.0226854	0.999989	0.00025409	0.999826	0.0167968	0.999985	-0.00588861	0.999847	0.0165427	0.999872
ENSG00000105609	0.0402724	0.999989	0.0117627	0.999073	-0.00647907	0.999985	0.0337934	0.999847	-0.0182418	0.999872
ENSG00000187116	-0.0690853	0.999989	0.385171	0.528839	0.18736	0.999985	0.118275	0.999847	-0.197812	0.999872
ENSG00000239961	-0.0271255	0.999989	-0.234944	0.999073	0.21349	0.999985	0.186364	0.999847	0.448434	0.999872
ENSG00000186818	-0.0607208	0.999989	0.0340552	0.997286	0.0208253	0.999985	-0.0398955	0.999847	-0.0132299	0.999872
ENSG00000253548	-0.0382431	0.999989	-0.0574687	0.882274	-0.0203161	0.999985	-0.0585592	0.999847	0.0371526	0.999872
ENSG00000022556	0.0682576	0.999989	0.238909	0.892452	0.190932	0.999985	0.25919	0.999847	-0.0479766	0.999872
ENSG00000244482	0.00266814	0.999989	0.0248407	0.999073	-0.0424217	0.999985	-0.0397536	0.999847	-0.0672624	0.999872
ENSG00000204577	-0.0271927	0.999989	-0.0832419	0.978046	-0.119745	0.999985	-0.146938	0.999847	-0.0365033	0.999872
ENSG00000105609	-0.0415536	0.999989	-0.116033	0.788347	-0.0071677	0.999985	-0.0487213	0.999847	0.108865	0.999872
ENSG00000187116	0.508015	0.999989	0.507033	0.999073	0.0880666	0.999985	0.596082	0.999847	-0.418967	0.999872
ENSG00000239961	-0.0434037	0.999989	-0.0518677	0.979019	-0.0353885	0.999985	-0.0787922	0.999847	0.0164793	0.999872
ENSG00000186818	0.0108814	0.999989	-0.0198461	0.999073	0.0738886	0.999985	0.08477	0.999847	0.0937347	0.999872
ENSG00000186431	0.0562441	0.999989	-0.0461646	0.983207	-0.0691217	0.999985	-0.0128776	0.999847	-0.022957	0.999872
ENSG00000253548	-0.160352	0.999989	0.471465	0.558286	0.373914	0.999985	0.213562	0.999847	-0.0975506	0.999872
ENSG00000022556	0.269308	0.999989	-0.111369	0.999073	-0.587262	0.999985	-0.317954	0.999847	-0.475892	0.999872
ENSG00000133265	0.00220502	0.999989	0.126363	0.999073	0.303857	0.999985	0.306062	0.999847	0.177494	0.999872
ENSG00000063241	0.0164318	0.999989	-0.0152881	0.999073	-0.0316145	0.999985	-0.0151826	0.999847	-0.0163264	0.999872
ENSG00000105063	-0.000844202	0.999989	0.10009	0.996238	0.18462	0.999985	0.183776	0.999847	0.0845306	0.999872
ENSG00000180089	0.0140964	0.999989	-0.256569	0.616119	-0.258571	0.999985	-0.244475	0.999847	-0.00200207	0.999872
ENSG00000130589	0.0397474	0.999989	0.00872063	0.999073	-0.000961241	0.999985	0.0387862	0.999847	-0.00968187	0.999872
ENSG00000179873	-0.0447977	0.999989	0.0137729	0.999073	0.00378337	0.999985	-0.0410143	0.999847	-0.00998949	0.999872
ENSG00000142409	-0.0919769	0.999989	0.0294329	0.999073	0.10006	0.999985	0.00808277	0.999847	0.0706268	0.999872
ENSG00000197487	0.0353295	0.999989	-0.168391	0.961443	-0.242623	0.999985	-0.207294	0.999847	-0.0742323	0.999872
ENSG00000018869	-0.0484081	0.999989	0.0697357	0.973787	0.0470819	0.999985	-0.0013262	0.999847	-0.0226538	0.999872
ENSG00000196263	0.00701955	0.999989	-0.027437	0.999073	-0.0466885	0.999985	-0.039669	0.999847	-0.0192515	0.999872
ENSG00000198300	-0.0441261	0.999989	0.0589767	0.899781	0.0393572	0.999985	-0.0047689	0.999847	-0.0196195	0.999872
ENSG00000131584	-0.0856953	0.999989	0.0544973	0.999073	0.0868598	0.999985	0.00116452	0.999847	0.0323625	0.999872
ENSG00000186827	-0.294526	0.999989	0.112631	0.999073	0.362118	0.999985	0.0675922	0.999847	0.249487	0.999872
ENSG00000078808	-0.0991253	0.999989	0.369973	0.999073	0.397545	0.999985	0.298419	0.999847	0.0275715	0.999872
ENSG00000184163	-0.180964	0.999989	0.483349	0.999073	0.197204	0.999985	0.01624	0.999847	-0.286145	0.999872
ENSG00000160087	-0.0278291	0.999989	0.0575965	0.998477	0.217214	0.999985	0.189385	0.999847	0.159618	0.999872
ENSG00000162571	-0.0444023	0.999989	0.06435	0.999073	0.198856	0.999985	0.154453	0.999847	0.134506	0.999872
ENSG00000169972	-0.0258923	0.999989	-0.0576825	0.920437	0.0245618	0.999985	-0.00133056	0.999847	0.0822443	0.999872
ENSG00000127054	-0.00636172	0.999989	-0.00828209	0.999073	0.0045887	0.999985	-0.00177303	0.999847	0.0128708	0.999872
ENSG00000169962	-0.337035	0.999989	0.676052	0.814873	0.51229	0.999985	0.175255	0.999847	-0.163761	0.999872
ENSG00000107404	-0.0161836	0.999989	-0.130574	0.863653	-0.193311	0.999985	-0.209495	0.999847	-0.0627377	0.999872
ENSG00000197785	0.0256021	0.999989	0.0588603	0.983207	-0.089159	0.999985	-0.0635569	0.999847	-0.148019	0.999872
ENSG00000179403	0.0270774	0.999989	-0.0185504	0.999073	-0.0624949	0.999985	-0.0354175	0.999847	-0.0439444	0.999872
ENSG00000235098	0.0020446	0.999989	-0.15483	0.916146	-0.103272	0.999985	-0.101227	0.999847	0.0515588	0.999872
ENSG00000197530	-0.0633407	0.999989	0.0197886	0.999073	0.0255108	0.999985	-0.0378299	0.999847	0.00572225	0.999872
ENSG00000189409	0.00608996	0.999989	-0.106929	0.753249	-0.020371	0.999985	-0.0142811	0.999847	0.0865575	0.999872
ENSG00000248333	-0.0927564	0.999989	-0.139737	0.920437	0.0411373	0.999985	-0.051619	0.999847	0.180874	0.999872
ENSG00000008128	-0.321648	0.999989	0.0493849	0.999073	0.594427	0.999985	0.27278	0.999847	0.545043	0.999872
ENSG00000189339	0.0683716	0.999989	-0.119903	0.818904	0.00907861	0.999985	0.0774502	0.999847	0.128981	0.999872
ENSG00000221978	0.0629526	0.999989	-0.0612427	0.971169	-0.0592938	0.999985	0.00365886	0.999847	0.0019489	0.999872
ENSG00000142606	-0.784857	0.999989	1.76736	0.482074	1.36154	0.999985	0.576679	0.999847	-0.405829	0.999872
ENSG00000158109	0.395877	0.999989	-0.240669	0.941902	-0.213073	0.999985	0.182804	0.999847	0.027596	0.999872
ENSG00000116213	0.0383454	0.999989	-0.230381	0.739146	-0.111489	0.999985	-0.0731438	0.999847	0.118892	0.999872
ENSG00000116198	0.0774719	0.999989	0.166416	0.815191	0.103149	0.999985	0.180621	0.999847	-0.0632667	0.999872
ENSG00000116254	-0.0112154	0.999989	0.207297	0.931625	0.128186	0.999985	0.11697	0.999847	-0.0791118	0.999872
ENSG00000158286	-0.088351	0.999989	0.14724	0.946448	0.276218	0.999985	0.187867	0.999847	0.128978	0.999872
ENSG00000116237	-0.0393128	0.999989	0.0633687	0.999073	0.0653926	0.999985	0.0260798	0.999847	0.00202387	0.999872
ENSG00000158292	-0.0552926	0.999989	0.22141	0.878105	0.111324	0.999985	0.0560316	0.999847	-0.110086	0.999872
ENSG00000187017	-1.34627	0.999989	-0.221729	0.999073	0.856035	0.999985	-0.490237	0.999847	1.07776	0.999872
ENSG00000171680	-1.75417	0.999989	2.39753	0.707525	4.03102	0.999985	2.27685	0.999847	1.63349	0.999872
ENSG00000097021	-0.00261783	0.999989	-0.160439	0.482074	-0.059025	0.999985	-0.0616428	0.999847	0.101414	0.999872
ENSG00000162413	0.0569267	0.999989	0.0773395	0.975226	0.0245496	0.999985	0.0814763	0.999847	-0.0527899	0.999872
ENSG00000173662	-0.0342108	0.999989	-0.0322947	0.998865	-0.0248642	0.999985	-0.059075	0.999847	0.0074305	0.999872
ENSG00000204859	-0.0714753	0.999989	-0.0118414	0.999073	0.0686666	0.999985	-0.00280872	0.999847	0.080508	0.999872
ENSG00000007923	-0.115052	0.999989	-0.170901	0.988653	0.209998	0.999985	0.0949454	0.999847	0.380899	0.999872
ENSG00000116288	0.0419933	0.999989	0.0106914	0.999073	-0.0129972	0.999985	0.0289962	0.999847	-0.0236886	0.999872
ENSG00000049249	0.0347766	0.999989	0.0431378	0.999073	0.138964	0.999985	0.173741	0.999847	0.0958261	0.999872
ENSG00000162426	-0.180968	0.999989	-0.382256	0.999073	0.750862	0.999985	0.569894	0.999847	1.13312	0.999872
ENSG00000197241	0.0709812	0.999989	0.219826	0.915796	0.0783822	0.999985	0.149363	0.999847	-0.141444	0.999872
ENSG00000131686	-0.113212	0.999989	0.0571687	0.994947	0.117817	0.999985	0.00460534	0.999847	0.0606483	0.999872
ENSG00000188807	-0.0281164	0.999989	-0.343889	0.635405	-0.116807	0.999985	-0.144923	0.999847	0.227082	0.999872
ENSG00000171608	0.0110466	0.999989	-0.132198	0.935064	-0.033008	0.999985	-0.0219614	0.999847	0.0991897	0.999872
ENSG00000171603	0.324636	0.999989	-0.425431	0.96086	-0.479486	0.999985	-0.15485	0.999847	-0.054055	0.999872
ENSG00000130939	-0.00761262	0.999989	-0.0944969	0.844055	-0.145951	0.999985	-0.153564	0.999847	-0.0514544	0.999872
ENSG00000162444	0.0349807	0.999989	-0.00216173	0.99919	-0.153287	0.999985	-0.118306	0.999847	-0.151125	0.999872
ENSG00000173614	-0.058907	0.999989	0.116945	0.988525	-0.0968257	0.999985	-0.155733	0.999847	-0.213771	0.999872
ENSG00000054523	0.00302739	0.999989	-0.053151	0.987238	-0.0384549	0.999985	-0.0354275	0.999847	0.0146961	0.999872
ENSG00000142657	-0.00143428	0.999989	0.00800128	0.999073	0.0109223	0.999985	0.00948802	0.999847	0.00292102	0.999872
ENSG00000175279	-0.0596482	0.999989	0.00830043	0.999073	-0.00283517	0.999985	-0.0624834	0.999847	-0.0111356	0.999872
ENSG00000160049	-0.072077	0.999989	-0.159551	0.898294	-0.0511972	0.999985	-0.123274	0.999847	0.108354	0.999872
ENSG00000142655	-0.141016	0.999989	0.100837	0.999073	0.209289	0.999985	0.0682734	0.999847	0.108452	0.999872
ENSG00000130940	-0.0431519	0.999989	-0.0724759	0.994947	-0.0130463	0.999985	-0.0561982	0.999847	0.0594296	0.999872
ENSG00000009724	0.0564011	0.999989	-0.0474446	0.999073	-0.118469	0.999985	-0.0620679	0.999847	-0.0710244	0.999872
ENSG00000171824	-0.0377018	0.999989	-0.126937	0.671989	-0.0348749	0.999985	-0.0725767	0.999847	0.0920623	0.999872
ENSG00000198793	-0.0463475	0.999989	0.0942861	0.955188	0.182805	0.999985	0.136458	0.999847	0.0885193	0.999872
ENSG00000171819	-0.10898	0.999989	0.535897	0.482074	0.409941	0.999985	0.300961	0.999847	-0.125955	0.999872
ENSG00000204624	0.0906589	0.999989	0.539581	0.999073	-0.0838243	0.999985	0.00683454	0.999847	-0.623406	0.999872
ENSG00000116670	0.00695731	0.999989	-1.40358	0.750236	-0.354084	0.999985	-0.347127	0.999847	1.04949	0.999872
ENSG00000116663	0.0127136	0.999989	0.0215738	0.999073	0.0641725	0.999985	0.0768861	0.999847	0.0425987	0.999872
ENSG00000162490	-0.0218168	0.999989	-0.0899274	0.838082	-0.0436921	0.999985	-0.0655089	0.999847	0.0462353	0.999872
ENSG00000177000	0.0817759	0.999989	-0.022979	0.999073	-0.0574507	0.999985	0.0243252	0.999847	-0.0344716	0.999872
ENSG00000011021	0.028713	0.999989	-0.0202021	0.999073	-0.0141221	0.999985	0.0145909	0.999847	0.00607994	0.999872
ENSG00000175206	-0.00938777	0.999989	0.0149269	0.999073	-0.0193622	0.999985	-0.02875	0.999847	-0.0342891	0.999872
ENSG00000120937	0.0360306	0.999989	-0.0880411	0.972016	0.0118081	0.999985	0.0478387	0.999847	0.0998492	0.999872
ENSG00000116685	-0.036348	0.999989	0.00421845	0.999073	-0.00674348	0.999985	-0.0430915	0.999847	-0.0109619	0.999872
ENSG00000083444	0.00166057	0.999989	-1.96383	0.898263	0.101225	0.999985	0.102886	0.999847	2.06506	0.999872
ENSG00000116688	-0.185558	0.999989	-0.268194	0.999073	0.321093	0.999985	0.135535	0.999847	0.589287	0.999872
ENSG00000116691	-0.0901824	0.999989	-0.991024	0.946448	0.631366	0.999985	0.541183	0.999847	1.62239	0.999872
ENSG00000120949	0.493142	0.999989	-0.0592758	0.999073	0.105923	0.999985	0.599065	0.999847	0.165199	0.999872
ENSG00000048707	-0.00106422	0.999989	-0.0329603	0.999073	0.0285206	0.999985	0.0274564	0.999847	0.0614809	0.999872
ENSG00000162496	-0.0805988	0.999989	-0.0769311	0.989728	-0.0687956	0.999985	-0.149394	0.999847	0.00813548	0.999872
ENSG00000162493	0.310886	0.999989	-0.220769	0.986782	-0.102269	0.999985	0.208617	0.999847	0.118499	0.999872
ENSG00000116731	0.144033	0.999989	-0.0461213	0.999073	0.123268	0.999985	0.267301	0.999847	0.169389	0.999872
ENSG00000142621	-0.00740529	0.999989	-0.02957	0.994947	-0.0215514	0.999985	-0.0289567	0.999847	0.00801862	0.999872
ENSG00000142634	0.00464168	0.999989	0.0847256	0.874734	0.0222216	0.999985	0.0268633	0.999847	-0.0625041	0.999872
ENSG00000142615	0.0443545	0.999989	-0.0676693	0.885403	-0.0488426	0.999985	-0.00448816	0.999847	0.0188267	0.999872
ENSG00000215704	-0.0808724	0.999989	0.535167	0.636131	0.279761	0.999985	0.198888	0.999847	-0.255406	0.999872
ENSG00000132906	-0.00569614	0.999989	-0.0333606	0.98819	-0.0547779	0.999985	-0.0604741	0.999847	-0.0214173	0.999872
ENSG00000215695	0.155878	0.999989	0.105133	0.994195	-0.00633326	0.999985	0.149545	0.999847	-0.111466	0.999872
ENSG00000116771	0.436704	0.999989	-0.748157	0.989728	-0.254631	0.999985	0.182073	0.999847	0.493526	0.999872
ENSG00000116138	0.00874543	0.999989	-0.0593514	0.999073	0.0686486	0.999985	0.0773941	0.999847	0.128	0.999872
ENSG00000162458	0.0170167	0.999989	-0.110184	0.846669	0.049829	0.999985	0.0668457	0.999847	0.160013	0.999872
ENSG00000116786	0.00669033	0.999989	-0.00346149	0.999073	-0.0090817	0.999985	-0.00239137	0.999847	-0.00562021	0.999872
ENSG00000185519	0.0198175	0.999989	-0.0268563	0.999073	-0.0787211	0.999985	-0.0589036	0.999847	-0.0518648	0.999872
ENSG00000142627	0.0479452	0.999989	-0.0312734	0.999073	0.0442399	0.999985	0.0921851	0.999847	0.0755133	0.999872
ENSG00000142632	0.302816	0.999989	0.134662	0.999073	-0.494324	0.999985	-0.191508	0.999847	-0.628986	0.999872
ENSG00000132881	0.0649869	0.999989	-0.0469739	0.994866	-0.101884	0.999985	-0.0368967	0.999847	-0.0549097	0.999872
ENSG00000157191	-0.3669	0.999989	1.1314	0.811608	1.29094	0.999985	0.924041	0.999847	0.159543	0.999872
ENSG00000058453	0.1422	0.999989	-0.233105	0.972016	-0.456228	0.999985	-0.314027	0.999847	-0.223123	0.999872
ENSG00000117122	-0.023997	0.999989	-0.190873	0.482074	-0.0557421	0.999985	-0.0797391	0.999847	0.135131	0.999872
ENSG00000142623	-0.00487628	0.999989	0.0550691	0.997198	0.0305291	0.999985	0.0256528	0.999847	-0.02454	0.999872
ENSG00000159339	0.00613655	0.999989	-0.0806257	0.999073	0.120786	0.999985	0.126923	0.999847	0.201412	0.999872
ENSG00000179051	-0.024676	0.999989	0.159958	0.742625	0.129746	0.999985	0.10507	0.999847	-0.0302122	0.999872
ENSG00000074964	0.0921977	0.999989	0.18124	0.801689	0.103866	0.999985	0.196064	0.999847	-0.0773746	0.999872
ENSG00000127481	-0.0243806	0.999989	-0.0142648	0.999073	0.0495168	0.999985	0.0251361	0.999847	0.0637816	0.999872
ENSG00000127463	0.0138953	0.999989	-0.135122	0.757614	-0.0986603	0.999985	-0.084765	0.999847	0.0364618	0.999872
ENSG00000211454	0.0134152	0.999989	-0.0167364	0.999073	0.0745547	0.999985	0.0879699	0.999847	0.0912911	0.999872
ENSG00000040487	-0.0541258	0.999989	-0.201538	0.948315	-0.0466379	0.999985	-0.100764	0.999847	0.1549	0.999872
ENSG00000077549	0.0102166	0.999989	-0.0889081	0.876665	-0.0523092	0.999985	-0.0420926	0.999847	0.036599	0.999872
ENSG00000188257	-0.346741	0.999989	-0.203323	0.990485	0.519942	0.999985	0.173201	0.999847	0.723266	0.999872
ENSG00000162543	-0.00829223	0.999989	0.0436719	0.999073	0.05575	0.999985	0.0474578	0.999847	0.0120781	0.999872
ENSG00000187980	-0.0218798	0.999989	-0.105056	0.872417	-0.0771996	0.999985	-0.0990794	0.999847	0.0278563	0.999872
ENSG00000158816	-0.0571522	0.999989	-0.0205742	0.999073	0.113672	0.999985	0.0565199	0.999847	0.134246	0.999872
ENSG00000244038	-0.0133891	0.999989	-0.105895	0.871355	-0.0030413	0.999985	-0.0164304	0.999847	0.102854	0.999872
ENSG00000158828	-0.0413143	0.999989	0.0146172	0.999073	0.124877	0.999985	0.0835625	0.999847	0.11026	0.999872
ENSG00000117245	0.147928	0.999989	-0.105433	0.920437	-0.113385	0.999985	0.0345435	0.999847	-0.00795173	0.999872
ENSG00000189410	0.114904	0.999989	-0.110436	0.999073	-0.110536	0.999985	0.00436806	0.999847	-0.000100032	0.999872
ENSG00000127483	-0.0413582	0.999989	0.00584481	0.99919	0.0648572	0.999985	0.0234991	0.999847	0.0590124	0.999872
ENSG00000075151	0.097272	0.999989	-0.180298	0.914423	0.00196654	0.999985	0.0992386	0.999847	0.182264	0.999872
ENSG00000117298	-0.12521	0.999989	0.146818	0.948315	0.276128	0.999985	0.150918	0.999847	0.12931	0.999872
ENSG00000142798	0.0245784	0.999989	0.0124278	0.999073	-0.0108001	0.999985	0.0137783	0.999847	-0.0232279	0.999872
ENSG00000285721	0.00688683	0.999989	-0.23493	0.833192	-0.229238	0.999985	-0.222351	0.999847	0.00569203	0.999872
ENSG00000162552	-0.0550779	0.999989	-0.00851337	0.999073	0.0913202	0.999985	0.0362422	0.999847	0.0998335	0.999872
ENSG00000070886	0.143941	0.999989	-0.138071	0.955671	0.0799684	0.999985	0.22391	0.999847	0.21804	0.999872
ENSG00000173372	0.106214	0.999989	0.54155	0.962982	-0.0411093	0.999985	0.0651045	0.999847	-0.58266	0.999872
ENSG00000133216	0.0157708	0.999989	-0.0199134	0.999073	-0.0391628	0.999985	-0.023392	0.999847	-0.0192493	0.999872
ENSG00000004487	0.00221007	0.999989	-0.0196738	0.999073	0.0474806	0.999985	0.0496906	0.999847	0.0671544	0.999872
ENSG00000169641	-0.262601	0.999989	0.198769	0.922496	0.274567	0.999985	0.0119663	0.999847	0.075798	0.999872
ENSG00000158055	-0.00199255	0.999989	-0.0392656	0.988717	0.00324925	0.999985	0.0012567	0.999847	0.0425149	0.999872
ENSG00000001460	-0.0707995	0.999989	0.185508	0.908034	0.227287	0.999985	0.156488	0.999847	0.0417794	0.999872
ENSG00000001461	-0.0407827	0.999989	0.0524879	0.994947	0.0806046	0.999985	0.0398219	0.999847	0.0281167	0.999872
ENSG00000121769	-0.0795701	0.999989	0.0454739	0.999073	0.0645577	0.999985	-0.0150124	0.999847	0.0190838	0.999872
ENSG00000184454	0.217751	0.999989	0.321587	0.953813	0.0160726	0.999985	0.233824	0.999847	-0.305515	0.999872
ENSG00000157978	-0.0480347	0.999989	0.399225	0.565355	0.199481	0.999985	0.151446	0.999847	-0.199744	0.999872
ENSG00000182749	-0.10236	0.999989	0.407029	0.493613	0.202373	0.999985	0.100013	0.999847	-0.204656	0.999872
ENSG00000127423	0.564467	0.999989	-0.227239	0.999073	-0.637156	0.999985	-0.0726889	0.999847	-0.409917	0.999872
ENSG00000117640	-0.040265	0.999989	-0.146427	0.983084	-0.00514155	0.999985	-0.0454066	0.999847	0.141285	0.999872
ENSG00000162430	-0.0955752	0.999989	0.115162	0.914423	0.120955	0.999985	0.0253796	0.999847	0.00579329	0.999872
ENSG00000255054	-0.0168567	0.999989	0.0215467	0.999073	0.0492347	0.999985	0.032378	0.999847	0.027688	0.999872
ENSG00000117676	0.00293771	0.999989	0.0458175	0.990472	-0.0206232	0.999985	-0.0176855	0.999847	-0.0664407	0.999872
ENSG00000117713	0.126251	0.999989	-0.120789	0.980409	-0.0659051	0.999985	0.0603459	0.999847	0.0548837	0.999872
ENSG00000204160	0.0193959	0.999989	0.0717292	0.870019	0.0570973	0.999985	0.0764932	0.999847	-0.0146319	0.999872
ENSG00000198746	0.143661	0.999989	-0.319712	0.804864	-0.272489	0.999985	-0.128828	0.999847	0.0472238	0.999872
ENSG00000131910	0.0706466	0.999989	-0.267159	0.482074	-0.0911311	0.999985	-0.0204845	0.999847	0.176028	0.999872
ENSG00000090273	0.0226893	0.999989	-0.0192118	0.999073	-0.0652418	0.999985	-0.0425525	0.999847	-0.04603	0.999872
ENSG00000175707	-0.36753	0.999989	0.431381	0.928847	0.530966	0.999985	0.163436	0.999847	0.0995843	0.999872
ENSG00000090020	-0.0554253	0.999989	0.0913668	0.836202	0.121741	0.999985	0.0663153	0.999847	0.0303739	0.999872
ENSG00000142784	0.0367266	0.999989	-0.115026	0.945107	-0.039271	0.999985	-0.00254445	0.999847	0.0757553	0.999872
ENSG00000142765	-0.0354891	0.999989	0.0258874	0.999073	0.0185676	0.999985	-0.0169215	0.999847	-0.0073198	0.999872
ENSG00000142733	0.388036	0.999989	0.483361	0.999073	-0.371786	0.999985	0.0162498	0.999847	-0.855148	0.999872
ENSG00000174950	-0.150904	0.999989	0.559647	0.988525	0.114082	0.999985	-0.0368215	0.999847	-0.445565	0.999872
ENSG00000158195	-0.00561672	0.999989	-0.0300686	0.998477	0.0148654	0.999985	0.0092487	0.999847	0.044934	0.999872
ENSG00000000938	-0.076731	0.999989	0.0538332	0.987238	0.0687953	0.999985	-0.00793563	0.999847	0.0149621	0.999872
ENSG00000126705	-0.0126021	0.999989	0.392801	0.786021	0.352058	0.999985	0.339456	0.999847	-0.0407429	0.999872
ENSG00000158161	-0.0143806	0.999989	0.0217232	0.999073	-0.0652696	0.999985	-0.0796502	0.999847	-0.0869928	0.999872
ENSG00000130768	0.010851	0.999989	0.0040439	0.999142	-0.0493791	0.999985	-0.0385281	0.999847	-0.053423	0.999872
ENSG00000117748	-0.0316532	0.999989	0.289787	0.710492	0.201479	0.999985	0.169826	0.999847	-0.0883077	0.999872
ENSG00000130775	-0.0270175	0.999989	0.00230006	0.99919	-0.0208081	0.999985	-0.0478256	0.999847	-0.0231082	0.999872
ENSG00000189280	-0.179796	0.999989	0.250799	0.988525	0.38445	0.999985	0.204654	0.999847	0.133651	0.999872
ENSG00000159023	-0.00498695	0.999989	-0.0801006	0.83317	-0.08885	0.999985	-0.093837	0.999847	-0.00874942	0.999872
ENSG00000116350	-0.0124145	0.999989	-0.27864	0.979019	0.037197	0.999985	0.0247825	0.999847	0.315837	0.999872
ENSG00000060656	0.0362287	0.999989	-0.198778	0.935576	-0.0716425	0.999985	-0.0354138	0.999847	0.127136	0.999872
ENSG00000134644	-0.00783902	0.999989	-0.0228877	0.999073	-0.0716189	0.999985	-0.0794579	0.999847	-0.0487312	0.999872
ENSG00000162512	-0.0456209	0.999989	-0.0257894	0.999073	-0.0406703	0.999985	-0.0862912	0.999847	-0.014881	0.999872
ENSG00000060688	0.0265819	0.999989	0.18243	0.905993	0.0106712	0.999985	0.0372531	0.999847	-0.171758	0.999872
ENSG00000142910	-0.21435	0.999989	0.592181	0.647435	0.427772	0.999985	0.213422	0.999847	-0.164409	0.999872
ENSG00000121764	-0.110643	0.999989	0.534677	0.91583	-0.130334	0.999985	-0.240977	0.999847	-0.665011	0.999872
ENSG00000084636	0.0236133	0.999989	0.0820905	0.892452	0.0970674	0.999985	0.120681	0.999847	0.0149769	0.999872
ENSG00000121753	-1.11717	0.999989	1.41955	0.961443	1.42195	0.999985	0.30478	0.999847	0.00239249	0.999872
ENSG00000134668	-0.0205039	0.999989	0.0472269	0.996238	0.0958264	0.999985	0.0753225	0.999847	0.0485995	0.999872
ENSG00000182866	0.0063016	0.999989	0.00782	0.999073	0.0109662	0.999985	0.0172678	0.999847	0.00314621	0.999872
ENSG00000160051	0.120828	0.999989	0.188872	0.999073	0.127537	0.999985	0.248365	0.999847	-0.0613347	0.999872
ENSG00000084623	-0.0355237	0.999989	0.039939	0.987238	0.0777531	0.999985	0.0422294	0.999847	0.0378141	0.999872
ENSG00000116478	0.00412848	0.999989	0.111174	0.999073	0.0359971	0.999985	0.0401256	0.999847	-0.075177	0.999872
ENSG00000183615	-0.000564694	0.999989	-0.0174899	0.999073	-0.0140456	0.999985	-0.0146102	0.999847	0.00344431	0.999872
ENSG00000084652	0.0160725	0.999989	0.0522111	0.999073	0.00249971	0.999985	0.0185722	0.999847	-0.0497114	0.999872
ENSG00000142920	0.0244703	0.999989	-0.0209769	0.999073	-0.0133729	0.999985	0.0110974	0.999847	0.00760408	0.999872
ENSG00000116525	0.040175	0.999989	-0.036199	0.994546	-0.127086	0.999985	-0.0869112	0.999847	-0.0908873	0.999872
ENSG00000121903	0.00180448	0.999989	-0.0744477	0.846669	-0.0602794	0.999985	-0.0584749	0.999847	0.0141683	0.999872
ENSG00000121904	0.0252735	0.999989	-0.0629983	0.95488	-0.0905994	0.999985	-0.0653259	0.999847	-0.0276012	0.999872
ENSG00000146463	-0.127752	0.999989	0.276599	0.750236	0.292781	0.999985	0.165029	0.999847	0.0161818	0.999872
ENSG00000092853	-0.0882034	0.999989	0.217356	0.84101	0.12274	0.999985	0.0345369	0.999847	-0.0946155	0.999872
ENSG00000126070	0.0593086	0.999989	-0.306935	0.899781	-0.0929991	0.999985	-0.0336906	0.999847	0.213936	0.999872
ENSG00000092850	-0.0171997	0.999989	-0.00833838	0.999073	-0.0978411	0.999985	-0.115041	0.999847	-0.0895027	0.999872
ENSG00000116863	-0.510315	0.999989	1.5721	0.493613	0.850467	0.999985	0.340153	0.999847	-0.721629	0.999872
ENSG00000116871	0.167604	0.999989	0.0680603	0.999073	-0.0221498	0.999985	0.145454	0.999847	-0.0902101	0.999872
ENSG00000163873	-0.0487817	0.999989	0.0315347	0.999073	0.0446903	0.999985	-0.00409138	0.999847	0.0131556	0.999872
ENSG00000204084	-0.250909	0.999989	1.04461	0.530822	0.474578	0.999985	0.223668	0.999847	-0.570031	0.999872
ENSG00000183431	-0.00568459	0.999989	-0.0219793	0.998812	-0.0656213	0.999985	-0.0713059	0.999847	-0.0436419	0.999872
ENSG00000183386	-0.00485615	0.999989	0.104024	0.917397	0.00133181	0.999985	-0.00352434	0.999847	-0.102692	0.999872
ENSG00000183520	0.00699154	0.999989	-0.122607	0.755865	-0.0656669	0.999985	-0.0586754	0.999847	0.0569406	0.999872
ENSG00000185668	-0.0560846	0.999989	-0.0625277	0.988594	-0.0234345	0.999985	-0.0795191	0.999847	0.0390932	0.999872
ENSG00000116954	0.0415752	0.999989	-0.129094	0.988525	-0.167692	0.999985	-0.126116	0.999847	-0.0385971	0.999872
ENSG00000131233	-0.141906	0.999989	0.190576	0.84639	0.0915973	0.999985	-0.0503087	0.999847	-0.0989787	0.999872
ENSG00000158315	0.032926	0.999989	-0.372666	0.680716	-0.378877	0.999985	-0.345951	0.999847	-0.0062112	0.999872
ENSG00000174574	-0.0595763	0.999989	-0.116866	0.969445	0.151115	0.999985	0.0915384	0.999847	0.267981	0.999872
ENSG00000168653	0.343392	0.999989	-0.00655818	0.99919	-0.189117	0.999985	0.154275	0.999847	-0.182559	0.999872
ENSG00000127603	-0.0639976	0.999989	0.100246	0.916734	0.0964061	0.999985	0.0324085	0.999847	-0.00383955	0.999872
ENSG00000198754	-0.0012106	0.999989	0.0964043	0.7414	0.00796928	0.999985	0.00675868	0.999847	-0.088435	0.999872
ENSG00000090621	0.132481	0.999989	0.132927	0.99154	0.256407	0.999985	0.388888	0.999847	0.12348	0.999872
ENSG00000116981	0.0232582	0.999989	0.302201	0.620762	0.252751	0.999985	0.27601	0.999847	-0.0494495	0.999872
ENSG00000115756	-0.0096389	0.999989	0.0278004	0.989951	-0.000310749	0.999985	-0.00994965	0.999847	-0.0281112	0.999872
ENSG00000084072	0.0218208	0.999989	-0.0083938	0.999073	-0.0203156	0.999985	0.00150521	0.999847	-0.0119218	0.999872
ENSG00000198754	0.0319189	0.999989	-0.058077	0.983973	0.0448508	0.999985	0.0767697	0.999847	0.102928	0.999872
ENSG00000043514	-0.450853	0.999989	0.509057	0.827319	0.413449	0.999985	-0.0374041	0.999847	-0.0956085	0.999872
ENSG00000168389	-0.158907	0.999989	0.322564	0.816423	0.211049	0.999985	0.0521427	0.999847	-0.111514	0.999872
ENSG00000117000	0.351836	0.999989	-0.324718	0.994866	0.274062	0.999985	0.625898	0.999847	0.598779	0.999872
ENSG00000131236	0.0496635	0.999989	-0.0212909	0.994866	-0.09545	0.999985	-0.0457865	0.999847	-0.0741592	0.999872
ENSG00000101639	0.0945095	0.999989	0.0108494	0.999073	-0.0462155	0.999985	0.0482941	0.999847	-0.0570649	0.999872
ENSG00000154845	-0.00597204	0.999989	-0.0491448	0.983207	-0.0811219	0.999985	-0.087094	0.999847	-0.0319772	0.999872
ENSG00000017797	-0.0156167	0.999989	-0.0435785	0.999073	-0.0672029	0.999985	-0.0828196	0.999847	-0.0236244	0.999872
ENSG00000101745	-0.24697	0.999989	-0.109544	0.999073	-0.0316421	0.999985	-0.278612	0.999847	0.0779015	0.999872
ENSG00000168502	0.0652659	0.999989	-0.316795	0.945947	0.0310238	0.999985	0.0962898	0.999847	0.347819	0.999872
ENSG00000082397	0.0921862	0.999989	-0.172725	0.983207	0.0634004	0.999985	0.155587	0.999847	0.236125	0.999872
ENSG00000170579	0.214116	0.999989	-0.0747757	0.999073	0.219366	0.999985	0.433482	0.999847	0.294142	0.999872
ENSG00000101608	-0.0829752	0.999989	0.101399	0.983207	0.244911	0.999985	0.161936	0.999847	0.143512	0.999872
ENSG00000101605	-0.0829217	0.999989	0.383124	0.73524	0.0888372	0.999985	0.00591547	0.999847	-0.294287	0.999872
ENSG00000132205	0.0187933	0.999989	0.0552172	0.972186	-0.0846681	0.999985	-0.0658748	0.999847	-0.139885	0.999872
ENSG00000080986	0.0110528	0.999989	0.0277845	0.999073	-0.0545341	0.999985	-0.0434812	0.999847	-0.0823185	0.999872
ENSG00000141449	0.445673	0.999989	0.223608	0.999073	-0.446432	0.999985	-0.000759477	0.999847	-0.67004	0.999872
ENSG00000141446	-0.0690282	0.999989	-0.409042	0.773304	-0.212225	0.999985	-0.281253	0.999847	0.196817	0.999872
ENSG00000167088	-0.102282	0.999989	-0.162047	0.764603	-0.062836	0.999985	-0.165118	0.999847	0.0992108	0.999872
ENSG00000141448	-0.316248	0.999989	0.332963	0.732828	0.549813	0.999985	0.233565	0.999847	0.216851	0.999872
ENSG00000134508	0.00323578	0.999989	-0.0617358	0.951705	-0.00705456	0.999985	-0.00381877	0.999847	0.0546812	0.999872
ENSG00000141458	-0.0368384	0.999989	-0.278635	0.983973	0.0928222	0.999985	0.0559838	0.999847	0.371457	0.999872
ENSG00000154065	-0.557163	0.999989	0.045006	0.999073	0.731409	0.999985	0.174246	0.999847	0.686403	0.999872
ENSG00000053747	0.0268875	0.999989	-0.122831	0.914747	-0.151419	0.999985	-0.124532	0.999847	-0.0285881	0.999872
ENSG00000168234	0.150806	0.999989	-0.0474131	0.999073	0.125122	0.999985	0.275928	0.999847	0.172535	0.999872
ENSG00000154040	-0.261877	0.999989	0.280705	0.625645	0.315528	0.999985	0.0536505	0.999847	0.0348232	0.999872
ENSG00000141447	-0.486289	0.999989	1.16138	0.851895	0.962293	0.999985	0.476004	0.999847	-0.199092	0.999872
ENSG00000154059	-0.323385	0.999989	0.64842	0.62665	0.450086	0.999985	0.126701	0.999847	-0.198334	0.999872
ENSG00000134489	0.0665939	0.999989	0.339926	0.482843	0.0637911	0.999985	0.130385	0.999847	-0.276135	0.999872
ENSG00000198795	0.0637955	0.999989	0.314151	0.506967	0.0979861	0.999985	0.161782	0.999847	-0.216164	0.999872
ENSG00000141380	0.00278763	0.999989	-0.306597	0.882274	-0.152791	0.999985	-0.150003	0.999847	0.153806	0.999872
ENSG00000141384	-0.0883205	0.999989	0.266172	0.623677	0.117081	0.999985	0.02876	0.999847	-0.149092	0.999872
ENSG00000134504	-0.24749	0.999989	0.819745	0.662459	0.461266	0.999985	0.213776	0.999847	-0.358479	0.999872
ENSG00000154080	-0.0327856	0.999989	0.131326	0.71314	0.0759936	0.999985	0.043208	0.999847	-0.0553323	0.999872
ENSG00000170558	-0.00447832	0.999989	0.0461099	0.990485	0.0372914	0.999985	0.032813	0.999847	-0.0088185	0.999872
ENSG00000134765	-0.0267757	0.999989	0.0420329	0.980587	-0.00862633	0.999985	-0.035402	0.999847	-0.0506592	0.999872
ENSG00000153339	-0.0689034	0.999989	0.147616	0.955671	0.168513	0.999985	0.0996099	0.999847	0.020897	0.999872
ENSG00000101695	0.755491	0.999989	-0.40325	0.999073	-1.07969	0.999985	-0.324201	0.999847	-0.676443	0.999872
ENSG00000134758	0.00340382	0.999989	0.0949452	0.899781	0.00296042	0.999985	0.00636424	0.999847	-0.0919848	0.999872
ENSG00000141441	-0.0232188	0.999989	0.000478602	0.999826	-0.0931785	0.999985	-0.116397	0.999847	-0.0936571	0.999872
ENSG00000141434	0.518292	0.999989	0.341094	0.976703	0.098283	0.999985	0.616575	0.999847	-0.242811	0.999872
ENSG00000197705	-0.00776531	0.999989	0.192064	0.824572	0.0333248	0.999985	0.0255595	0.999847	-0.158739	0.999872
ENSG00000141431	-0.0277403	0.999989	-0.120701	0.916146	-0.0650783	0.999985	-0.0928186	0.999847	0.0556227	0.999872
ENSG00000101746	-0.0274957	0.999989	0.446688	0.88952	0.134499	0.999985	0.107004	0.999847	-0.312189	0.999872
ENSG00000166974	0.0191032	0.999989	0.0354519	0.999073	-0.0514431	0.999985	-0.0323399	0.999847	-0.086895	0.999872
ENSG00000186814	0.061098	0.999989	-0.144285	0.996713	-0.116499	0.999985	-0.0554011	0.999847	0.0277859	0.999872
ENSG00000141429	0.0400538	0.999989	0.0311583	0.994947	-0.0413214	0.999985	-0.00126766	0.999847	-0.0724797	0.999872
ENSG00000075643	-0.303302	0.999989	0.526609	0.606459	0.603966	0.999985	0.300664	0.999847	0.0773565	0.999872
ENSG00000150477	-0.0290098	0.999989	-0.0107023	0.999073	-0.0254476	0.999985	-0.0544574	0.999847	-0.0147453	0.999872
ENSG00000101489	0.0290406	0.999989	-0.0396511	0.985186	-0.0967027	0.999985	-0.067662	0.999847	-0.0570516	0.999872
ENSG00000078142	0.0218673	0.999989	0.00243774	0.99919	0.00108684	0.999985	0.0229542	0.999847	-0.0013509	0.999872
ENSG00000162366	0.0433865	0.999989	0.0661148	0.973431	-0.0898526	0.999985	-0.0464661	0.999847	-0.155967	0.999872
ENSG00000153898	-0.210477	0.999989	0.517006	0.87826	0.302174	0.999985	0.0916975	0.999847	-0.214832	0.999872
ENSG00000171517	1.48934	0.999989	-0.765352	0.991373	-2.2567	0.999985	-0.767366	0.999847	-1.49135	0.999872
ENSG00000117155	0.0990063	0.999989	0.265977	0.659974	0.0376959	0.999985	0.136702	0.999847	-0.228281	0.999872
ENSG00000117151	-0.05077	0.999989	-0.00371545	0.99919	0.116575	0.999985	0.0658054	0.999847	0.120291	0.999872
ENSG00000137941	-0.0231621	0.999989	0.0479443	0.963284	0.0016107	0.999985	-0.0215514	0.999847	-0.0463336	0.999872
ENSG00000117114	0.0180753	0.999989	-0.277973	0.899781	-0.0479905	0.999985	-0.0299152	0.999847	0.229983	0.999872
ENSG00000162618	0.00563447	0.999989	0.0711137	0.999073	-0.0163338	0.999985	-0.0106993	0.999847	-0.0874475	0.999872
ENSG00000137965	-0.555973	0.999989	0.620329	0.983207	0.80578	0.999985	0.249807	0.999847	0.185451	0.999872
ENSG00000162616	0.00631614	0.999989	0.122402	0.91864	0.140434	0.999985	0.14675	0.999847	0.0180325	0.999872
ENSG00000162614	0.00984915	0.999989	0.0331467	0.997198	-0.0101482	0.999985	-0.000299063	0.999847	-0.0432949	0.999872
ENSG00000180488	-0.195086	0.999989	0.288972	0.808676	0.338425	0.999985	0.143338	0.999847	0.0494524	0.999872
ENSG00000036549	0.0191214	0.999989	-0.0646842	0.906684	-0.0884306	0.999985	-0.0693092	0.999847	-0.0237464	0.999872
ENSG00000154027	-1.71774	0.999989	1.15451	0.987238	1.73398	0.999985	0.0162399	0.999847	0.579468	0.999872
ENSG00000057468	-0.0681527	0.999989	0.381812	0.6384	0.269968	0.999985	0.201815	0.999847	-0.111844	0.999872
ENSG00000137955	-0.0494066	0.999989	-0.00815279	0.999073	-0.0705217	0.999985	-0.119928	0.999847	-0.0623689	0.999872
ENSG00000117054	-0.0123024	0.999989	0.0395678	0.999073	-0.0500775	0.999985	-0.0623799	0.999847	-0.0896453	0.999872
ENSG00000137968	0.0228782	0.999989	-0.159712	0.660027	-0.12745	0.999985	-0.104572	0.999847	0.0322617	0.999872
ENSG00000162623	0.0236231	0.999989	-0.000351884	0.999826	-0.0511142	0.999985	-0.0274911	0.999847	-0.0507624	0.999872
ENSG00000116791	0.0229384	0.999989	0.0875046	0.926687	0.00964055	0.999985	0.0325789	0.999847	-0.0778641	0.999872
ENSG00000178965	0.335737	0.999989	-2.5705	0.482074	-1.03081	0.999985	-0.695077	0.999847	1.53968	0.999872
ENSG00000254685	-0.00372782	0.999989	0.00108817	0.99919	0.0110792	0.999985	0.00735142	0.999847	0.00999108	0.999872
ENSG00000162620	-0.00923518	0.999989	0.227302	0.831086	0.240195	0.999985	0.23096	0.999847	0.0128939	0.999872
ENSG00000132485	0.0357041	0.999989	-0.124649	0.976515	-0.229545	0.999985	-0.193841	0.999847	-0.104895	0.999872
ENSG00000050628	0.0272047	0.999989	-0.087215	0.951001	-0.161642	0.999985	-0.134437	0.999847	-0.0744267	0.999872
ENSG00000116761	0.0213518	0.999989	0.0139232	0.999073	-0.1099	0.999985	-0.0885478	0.999847	-0.123823	0.999872
ENSG00000118454	0.0775585	0.999989	-0.00863484	0.999073	-0.0627902	0.999985	0.0147684	0.999847	-0.0541553	0.999872
ENSG00000116754	0.00294808	0.999989	-0.00051901	0.999826	-0.0169777	0.999985	-0.0140296	0.999847	-0.0164587	0.999872
ENSG00000066557	-0.515566	0.999989	-0.678771	0.936981	0.0690326	0.999985	-0.446533	0.999847	0.747803	0.999872
ENSG00000116745	-0.408478	0.999989	0.439825	0.674249	0.537785	0.999985	0.129307	0.999847	0.0979599	0.999872
ENSG00000116729	0.060081	0.999989	-0.587019	0.788347	-0.219973	0.999985	-0.159892	0.999847	0.367046	0.999872
ENSG00000162595	0.0177966	0.999989	0.337872	0.534197	0.189293	0.999985	0.20709	0.999847	-0.148579	0.999872
ENSG00000142864	0.0160165	0.999989	0.0622512	0.962982	0.0352668	0.999985	0.0512832	0.999847	-0.0269844	0.999872
ENSG00000081985	0.0113568	0.999989	-0.0163613	0.999073	-0.043563	0.999985	-0.0322062	0.999847	-0.0272017	0.999872
ENSG00000162594	0.287669	0.999989	0.539216	0.999073	-0.26028	0.999985	0.0273898	0.999847	-0.799496	0.999872
ENSG00000203963	0.0634022	0.999989	-0.125089	0.999073	-0.145542	0.999985	-0.0821394	0.999847	-0.0204522	0.999872
ENSG00000184588	0.111183	0.999989	0.420555	0.858411	0.0831283	0.999985	0.194312	0.999847	-0.337426	0.999872
ENSG00000213625	-0.0345187	0.999989	0.0100754	0.999142	0.116329	0.999985	0.0818104	0.999847	0.106254	0.999872
ENSG00000116675	0.038228	0.999989	-0.0535746	0.983825	-0.102169	0.999985	-0.0639408	0.999847	-0.0485942	0.999872
ENSG00000162434	-0.0294071	0.999989	-0.0345384	0.999073	-0.0109018	0.999985	-0.0403089	0.999847	0.0236366	0.999872
ENSG00000177414	-0.00963691	0.999989	0.0157253	0.999073	-0.0459584	0.999985	-0.0555953	0.999847	-0.0616837	0.999872
ENSG00000185483	0.460095	0.999989	-0.309427	0.96841	-0.349047	0.999985	0.111048	0.999847	-0.0396202	0.999872
ENSG00000079739	-0.0288355	0.999989	0.0326194	0.999073	-0.0840551	0.999985	-0.112891	0.999847	-0.116674	0.999872
ENSG00000203965	-0.0369697	0.999989	-0.0115778	0.999073	-0.0606437	0.999985	-0.0976134	0.999847	-0.0490659	0.999872
ENSG00000088035	0.0151837	0.999989	0.0580076	0.987168	0.0697206	0.999985	0.0849043	0.999847	0.011713	0.999872
ENSG00000125703	0.0682896	0.999989	-0.0632102	0.999073	0.0359493	0.999985	0.104239	0.999847	0.0991595	0.999872
ENSG00000116641	-0.00467423	0.999989	-0.0452227	0.98726	-0.0201137	0.999985	-0.0247879	0.999847	0.025109	0.999872
ENSG00000132855	0.0649564	0.999989	0.109279	0.887157	-0.00397067	0.999985	0.0609857	0.999847	-0.113249	0.999872
ENSG00000162607	0.027207	0.999989	-0.0555421	0.955188	-0.0121569	0.999985	0.01505	0.999847	0.0433852	0.999872
ENSG00000132854	-0.0301119	0.999989	1.21767	0.972304	0.770829	0.999985	0.740717	0.999847	-0.446844	0.999872
ENSG00000134716	-0.00327391	0.999989	0.0335548	0.973329	0.032261	0.999985	0.028987	0.999847	-0.00129388	0.999872
ENSG00000134709	-0.50432	0.999989	0.711025	0.917397	1.27887	0.999985	0.774555	0.999847	0.567849	0.999872
ENSG00000172456	0.00240567	0.999989	-0.110668	0.908499	-0.0631687	0.999985	-0.060763	0.999847	0.0474992	0.999872
ENSG00000162601	0.0308747	0.999989	-0.286182	0.506967	-0.0928329	0.999985	-0.0619582	0.999847	0.193349	0.999872
ENSG00000162600	0.0285884	0.999989	-0.00185312	0.99919	-0.0225255	0.999985	0.00606285	0.999847	-0.0206724	0.999872
ENSG00000184292	-0.0668027	0.999989	0.0512188	0.945947	0.0870841	0.999985	0.0202814	0.999847	0.0358653	0.999872
ENSG00000173406	-0.0871741	0.999989	0.250762	0.862347	0.0501889	0.999985	-0.0369852	0.999847	-0.200573	0.999872
ENSG00000021852	-0.233815	0.999989	0.0627988	0.999073	0.146221	0.999985	-0.0875938	0.999847	0.0834223	0.999872
ENSG00000162407	0.418062	0.999989	-0.363391	0.987238	-0.69822	0.999985	-0.280158	0.999847	-0.334828	0.999872
ENSG00000284686	-0.0255644	0.999989	0.0799295	0.951329	-0.0539365	0.999985	-0.0795008	0.999847	-0.133866	0.999872
ENSG00000162396	0.00575435	0.999989	-0.000664701	0.999826	-0.0200633	0.999985	-0.0143089	0.999847	-0.0193986	0.999872
ENSG00000243725	-0.705563	0.999989	1.73645	0.831086	2.36335	0.999985	1.65779	0.999847	0.626901	0.999872
ENSG00000271723	-0.0230531	0.999989	-0.301009	0.643399	-0.0951986	0.999985	-0.118252	0.999847	0.205811	0.999872
ENSG00000184313	-0.0085885	0.999989	-0.137816	0.806027	-0.0469623	0.999985	-0.0555508	0.999847	0.0908538	0.999872
ENSG00000174332	-0.0153177	0.999989	-0.116571	0.874593	0.0426832	0.999985	0.0273655	0.999847	0.159254	0.999872
ENSG00000143006	0.01392	0.999989	-0.0712337	0.94934	-0.0415844	0.999985	-0.0276643	0.999847	0.0296493	0.999872
ENSG00000157193	-0.0413622	0.999989	-0.0845015	0.979044	-0.0193713	0.999985	-0.0607334	0.999847	0.0651302	0.999872
ENSG00000162384	-0.0648478	0.999989	0.0333667	0.999073	-0.00837727	0.999985	-0.073225	0.999847	-0.0417439	0.999872
ENSG00000157184	-0.00362494	0.999989	-0.102278	0.786305	-0.04233	0.999985	-0.045955	0.999847	0.0599476	0.999872
ENSG00000162383	-0.0744915	0.999989	-0.0733243	0.996238	0.217461	0.999985	0.14297	0.999847	0.290786	0.999872
ENSG00000121310	-0.00743534	0.999989	-0.231803	0.721953	-0.257334	0.999985	-0.26477	0.999847	-0.0255312	0.999872
ENSG00000162378	-0.00833152	0.999989	-0.0924589	0.970744	-0.159555	0.999985	-0.167887	0.999847	-0.0670965	0.999872
ENSG00000134744	-0.0232027	0.999989	-0.11853	0.762648	-0.0911802	0.999985	-0.114383	0.999847	0.02735	0.999872
ENSG00000085840	-0.00592206	0.999989	-0.0107068	0.999073	-0.0459581	0.999985	-0.0518801	0.999847	-0.0352513	0.999872
[truncated: 17,269 more rows]
